# Supplementary material for: Diversity of the Bacterial Microbiome Associated With the Endosphere and Rhizosphere of Different Cassava (Manihot esculenta Crantz) Genotypes
Source: Front Microbiol. 2021 Sep 30;12:729022. doi: 10.3389/fmicb.2021.729022 (PMC8515189; doi:10.3389/fmicb.2021.729022)
Supplement: Supplementary file 1 [file Table_1.xlsx]

## Sheet: Table Legends
Table	Table legends
Table S1	Sample information and resequencing data of fourteen genotypes of cassava.
Table S2	Relative abundances (% of total good-quality sequences) of all phyla of different cassava genotypes. The more dominant phyla (> 10% of high-quality sequences) and sub-dominant phyla (> 1% of high-quality sequences) are shaded green and red, respectively.
Table S3	Relative abundances (% of total good-quality sequences) of the most dominant genera (top 50) of different cassava genotypes. The more dominant genera (> 10% of high-quality sequences) and sub-dominant genera (> 1% of high-quality sequences) are shaded green and red, respectively.
Table S4	The difference of core bacterial genera among samples.
Table S5	The OTU number, bacterial number and alpha diversity index among samples.
Table S6	The metabolites of three cassava genotypes.

## Sheet: S1
Genotype	Country	Continent	Classification	Sample_ID	Raw reads	Clean reads	Filtered reads
SC5	China	Asia	Cultivar	SC5 (T)	66351	62978	517
				SC5 (R)	86533	81898	80798
SC8	China	Asia	Cultivar	SC8 (T)	71669	67995	1062
				SC8 (R)	79196	75170	71139
SC9	China	Asia	Cultivar	SC9 (T)	73720	69919	478
				SC9 (R)	74326	70451	69535
SC205	China	Asia	Cultivar	SC205 (T)	81479	77217	647
				SC205 (R)	72906	68202	66681
KU50	Thailand	Asia	Cultivar	KU50 (T)	71528	68029	499
				KU50 (R)	132518	124521	122428
R72	Thailand	Asia	Cultivar	R72 (T)	82106	78259	562
				R72 (R)	84610	79759	78959
XL1	China	Asia	Breeding line	XL1 (T)	80687	76616	376
				XL1 (R)	84979	80931	79318
FX01	China	Asia	Breeding line	FX01 (T)	109141	103722	388
				FX01 (R)	84972	80589	78930
SC16	China	Asia	Cultivar	SC16 (T)	73082	69406	438
				SC16 (R)	94510	79480	72820
4612	China	Asia	Breeding line	4612 (T)	75329	71644	343
				4612 (R)	74287	70319	64924
587	China	Asia	Breeding line	587 (T)	72915	69080	516
				587 (R)	71800	67798	63194
045	China	Asia	Breeding line	045 (T)	84174	79850	736
				045 (R)	77922	73186	68926
S0061	China	Asia	Breeding line	S0061 (T)	88829	84867	459
				S0061 (R)	92678	87726	86300
1110	Columbia	South America	Breeding line	1110 (T)	99920	95484	596
				1110 (R)	104902	99534	94062

## Sheet: S2
Phylum	SC5 (T)	SC8 (T)	SC9 (T)	SC205 (T)	KU50 (T)	R72 (T)	XL1 (T)	FX01 (T)	SC16 (T)	4612 (T)	587 (T)	045 (T)	S0061 (T)	1110 (T)	SC5 (R)	SC8 (R)	SC9 (R)	SC205 (R)	KU50 (R)	R72 (R)	XL1 (R)	FX01 (R)	SC16 (R)	4612 (R)	587 (R)	045 (R)	S0061 (R)	1110 (R)
Actinobacteria	1.78838	14.1867	1.42744	2.00946	1.75707	2.18878	3.88151	2.38569	1.68739	2.13244	9.73783	1.03734	3.79851	1.5082	18.2055	20.6743	18.169	23.0316	24.4487	20.1441	25.915	23.5375	29.4579	28.7465	17.3651	26.6703	25.8066	29.1584
Proteobacteria	23.0999	15.3902	6.74068	22.3995	21.314	5.95075	5.61798	8.64811	11.1012	25.3648	15.3558	49.3776	14.8637	18.8852	15.4107	18.0686	16.9906	15.1706	16.5538	17.6376	17.2038	15.8337	24.8509	24.0439	25.502	28.0048	23.7711	28.4688
Firmicutes	71.9821	49.8906	89.2942	72.8132	74.9427	88.5773	87.6404	82.9026	85.0799	70.2581	46.8914	48.1328	77.1263	75.6066	25.1911	15.5771	22.8353	21.5761	17.8349	26.1814	18.4583	18.6125	7.03697	5.88886	7.52687	4.94701	8.52332	5.06559
Acidobacteria	0.447094	4.15755	0.396511	0.591017	0.534759	1.16279	0.919305	2.28628	0.71048	0.897868	11.9101	0.311203	1.65153	1.18033	12.4733	16.1699	15.3279	12.45	11.5238	11.6602	11.0135	12.5719	12.1383	15.4244	21.8106	14.6277	15.198	15.2747
Chloroflexi	1.04322	5.5434	0.713719	0.413712	0.381971	0.683995	0.510725	0.695825	0.0888099	0.561167	2.3221	0.207469	0.825764	0.918033	12.9949	13.6441	10.4778	11.8427	14.4268	7.8097	10.9939	11.2655	5.37088	5.5917	4.53071	6.66618	5.02544	6.77057
Planctomycetes	0.223547	1.85996	0.396511	0.295508	0.229183	0.341997	0.20429	0.894632	0.35524	0.224467	2.77154	0.207469	0.743187	0.52459	2.65467	3.5119	2.80841	3.72203	4.1056	2.67648	3.91057	3.62012	5.23475	4.95731	4.45776	5.56958	6.52815	5.25481
Verrucomicrobia	0.0745156	0.911743	0	0.118203	0.152788	0	0.20429	0.198807	0.26643	0.112233	3.89513	0.103734	0.330306	0.131148	2.32095	2.09814	2.04005	1.53502	1.85927	1.92792	1.49633	2.66438	5.5353	5.74297	6.14804	5.2636	6.47886	3.58572
Bacteroidetes	0.447094	1.49526	0.237906	0.413712	0.0763942	0.478796	0.102145	0.596421	0.26643	0	1.57303	0.311203	0.165153	0.590164	0.995974	1.02308	0.657113	0.496995	0.720334	1.68982	0.532934	0.605607	2.17216	1.63948	2.59397	1.28812	0.823734	0.661847
Gemmatimonadetes	0.0745156	0.437637	0	0	0	0	0.102145	0.0994036	0	0	0.449438	0	0.0825764	0.0655738	0.33089	0.425523	0.535506	0.40606	0.425708	0.329851	0.433338	0.450583	0.764447	0.770712	1.06616	0.676166	0.99381	0.841275
candidate division WPS-2	0	0.291758	0.158604	0	0	0.136799	0	0.198807	0	0	0.224719	0	0	0	0.433791	0.306548	0.534415	0.627963	0.464971	0.443343	0.660301	0.486804	0.301615	0.243949	0.387471	0.255726	0.196275	0.24753
candidate division WPS-1	0	0	0	0	0	0	0	0.0994036	0	0.224467	0.299625	0.0518672	0	0	0.0981813	0.124334	0.104702	0.127537	0.130773	0.1246	0.109651	0.204284	0.43614	0.415551	0.38134	0.424907	0.289528	0.283416
Nitrospirae	0	0	0	0	0	0	0	0.0994036	0	0	0.224719	0	0	0	0.243565	0.173639	0.294474	0.172718	0.11346	0.295562	0.162801	0.243402	0.256773	0.221826	0.285699	0.250701	0.194499	0.148436
Candidatus Saccharibacteria	0.0745156	1.23997	0.0793021	0.177305	0.381971	0.0683995	0.306435	0	0	0	0	0.0518672	0	0	0.195891	0.250812	0.1107	0.14641	0.138502	0.102867	0.0986382	0.252095	0.237021	0.175189	0.153272	0.0938034	0.0781548	0.174535
Chlamydiae	0	0	0.0793021	0.118203	0	0	0	0	0.0888099	0	0.224719	0.0518672	0	0	0.112342	0.12219	0.128696	0.0863592	0.128609	0.0903107	0.0790063	0.117354	0.151608	0.190137	0.320644	0.28141	0.17052	0.115405
Armatimonadetes	0.0745156	0.0364697	0	0	0	0	0	0.0994036	0	0	0.0749064	0	0.0825764	0	0.129335	0.312979	0.159234	0.157849	0.167872	0.087413	0.129762	0.120252	0.0976912	0.0508227	0.123844	0.0541603	0.0439621	0.0399636
Elusimicrobia	0	0	0	0	0	0	0	0	0	0	0	0	0	0	0.125559	0.120047	0.154871	0.0697737	0.0581214	0.115907	0.0608109	0.140536	0.0277592	0.0316895	0.049047	0.0201007	0.0310843	0.0126416
Latescibacteria	0	0	0	0	0	0	0	0	0	0	0.149813	0	0	0	0.000944051	0.00428738	0.0076345	0.000571916	0	0.00724417	0	0.00386352	0.136127	0.0735435	0.391149	0.0217758	0.197163	0.0175351
Euryarchaeota	0	0	0	0	0	0	0.102145	0	0	0	0	0	0	0	0.0505067	0.0444816	0.0632573	0.0749209	0.0392628	0.0705099	0.0296872	0.0864463	0.0736688	0.062781	0.0870583	0.0111671	0.0439621	0.0199818
Parcubacteria	0	0	0	0.118203	0	0	0	0	0	0	0	0	0	0	0.0292656	0.0460894	0.0436257	0.0125821	0.0244233	0.0415333	0.00957653	0.0410499	0.0298946	0.00956663	0.0324936	0.0201007	0.0177625	0.00856363
Thaumarchaeota	0	0	0	0	0	0	0	0	0	0	0	0	0	0	0.0240733	0.0262602	0.0185409	0.0291677	0.0210226	0.0188348	0.011013	0.0429817	0.0202856	0.0191333	0.0288151	0.00614189	0.0102134	0.00203896
Fusobacteria	0	0.109409	0	0.118203	0.0763942	0.0683995	0	0.0994036	0.17762	0	0.149813	0.0518672	0	0	0.0160489	0.0182214	0.00927047	0.0074349	0.00711059	0.0164201	0.00814005	0.00627822	0.00160149	0.0041854	0.000613087	0.00279177	0.00266437	0.00163117
Crenarchaeota	0	0	0	0	0	0	0	0	0	0	0	0	0	0	0.00472025	0.0123262	0.00436257	0.00228766	0.00154578	0.00869301	0.000478826	0.0149711	0.00266916	0.00538123	0.0122617	0	0.0057728	0.000407792
Spirochaetes	0	0	0.0793021	0	0	0	0	0	0	0	0	0	0	0	0.00755241	0.0171495	0.00708918	0	0.000618313	0.00144883	0.00143648	0.00048294	0.000533832	0.00358749	0.00122617	0.000558354	0.000888123	0.000815584
Fibrobacteres	0	0	0	0	0	0	0.102145	0	0	0	0	0	0	0	0	0.000535923	0	0	0	0.0183519	0	0.00820998	0	0.000597914	0.00367852	0	0.00177625	0.000815584
BRC1	0	0	0	0	0	0	0	0	0	0	0	0	0	0	0.000944051	0	0	0.000571916	0.000309156	0.00096589	0	0.00048294	0.00533832	0.00478332	0.00735704	0.00167506	0.00355249	0.000815584
Deinococcus-Thermus	0	0	0	0	0	0	0	0	0	0	0	0	0	0	0.000944051	0	0.000545322	0.00400341	0.000309156	0.00289767	0.000478826	0.00096588	0.00106766	0.00179374	0	0	0.000444062	0.00203896
Synergistetes	0	0	0	0	0	0	0	0	0	0	0	0	0	0	0.000472025	0	0.00163597	0	0	0	0	0	0	0.0149479	0	0	0.000444062	0.000407792
Ignavibacteriae	0	0	0	0	0	0	0	0	0	0	0	0	0	0	0	0.000535923	0	0	0	0	0	0	0.00106766	0	0	0	0.00266437	0.00367013
Tenericutes	0	0	0	0	0	0	0	0	0	0	0	0	0	0	0.000472025	0.000535923	0	0.000571916	0.00432819	0	0	0	0	0	0	0	0	0
Microgenomates	0	0	0	0	0	0	0	0	0	0	0	0	0	0	0.0018881	0.000535923	0.00163597	0	0	0.000482945	0	0	0.00106766	0	0.00183926	0	0	0
Caldiserica	0	0	0	0	0	0	0	0	0	0	0	0	0	0	0	0	0	0	0.00216409	0	0	0	0	0	0	0	0.000444062	0.000407792
Woesearchaeota	0	0	0	0	0	0	0	0	0	0	0	0	0	0	0	0	0	0	0	0	0	0	0.00213533	0.000597914	0.00122617	0.000558354	0	0
Aquificae	0	0	0	0	0	0	0	0	0	0	0	0	0	0	0	0	0.000545322	0.000571916	0	0.000482945	0.000478826	0.00048294	0	0	0.000613087	0	0	0
Deferribacteres	0	0	0	0	0	0	0	0	0	0	0	0	0	0	0	0	0	0	0	0.00096589	0	0	0	0	0	0	0	0
Hydrogenedentes	0	0	0	0	0	0	0	0	0	0	0	0	0	0	0	0	0	0	0	0	0	0	0	0.000597914	0	0	0	0
Atribacteria	0	0	0	0	0	0	0	0	0	0	0	0	0	0	0	0	0.000545322	0	0	0	0	0	0	0	0	0	0	0

## Sheet: S3
Phylum	Class	Order	Family	Genus	SC5 (T)	SC8 (T)	SC9 (T)	SC205 (T)	KU50 (T)	R72 (T)	XL1 (T)	FX01 (T)	SC16 (T)	4612 (T)	587 (T)	045 (T)	S0061 (T)	1110 (T)		Phylum	Class	Order	Family	Genus	SC5 (R)	SC8 (R)	SC9 (R)	SC205 (R)	KU50 (R)	R72 (R)	XL1 (R)	FX01 (R)	SC16 (R)	4612 (R)	587 (R)	045 (R)	S0061 (R)	1110 (R)
Firmicutes	Bacilli	Lactobacillales	Streptococcaceae	Lactococcus	28.4133	27.74	39.1433	31.79	31.9367	37.8	41.2533	39.0267	37.7967	31.5467	30.4733	19.98	33.2	34.12		Acidobacteria	Acidobacteria_Gp1	Acidobacteria_Gp1_unclassified	Acidobacteria_Gp1_unclassified	Gp1	4.35667	5.45333	5.07333	4.53333	4.75667	3.69333	4.00667	4.30333	2.85667	3.54667	7.50667	4.87	4.92	5.99333
Firmicutes	Bacilli	Bacillales	Bacillaceae 1	Bacillus	28.1967	21.2233	32.0367	27.22	28.3567	32.6833	29.8233	26.43	29.5833	26.2133	24.56	18.5167	27.7867	25.5667		Actinobacteria	Actinobacteria	Gaiellales	Gaiellaceae	Gaiella	2.45	2.50333	3.07667	3	2.38667	2.94	2.95	3.59	6.43	7.14667	3.41	6.43667	5.72333	6.33333
Firmicutes	Bacilli	Bacillales	Bacillaceae 2	Oceanobacillus	5.62667	4.29	6.62333	5.22	4.3	6.94	5.86333	5.83667	4.52667	4.44667	4.31	4.12667	5.27333	6.04		Firmicutes	Bacilli	Bacillales	Bacillaceae 1	Bacillus	7.70667	3.91667	6.39667	6.46333	5.29	7.29	5.84667	4.45	1.50333	1.33333	1.4	1.77	1.75333	1.41333
Firmicutes	Bacilli	Lactobacillales	Carnobacteriaceae	Carnobacterium	3.84	3.29333	4.91667	3.00667	4.51	3.88	4.37	3.73333	5.31333	3.21333	3.51333	2.33333	4.42	3.99667		Firmicutes	Bacilli	Lactobacillales	Streptococcaceae	Lactococcus	7.89333	3.84333	6.50333	6.86333	4.75333	8.03	5.49333	4.59333	1.26	1.00333	1.02333	1.06	1.57667	1.24333
Proteobacteria	Alphaproteobacteria	Sphingomonadales	Sphingomonadaceae	Sphingomonas	2.00667	3.35667	2.04667	2.79333	1.96333	2.15333	2.22667	2.64	2.57333	2.89	2.18333	0.94	3.83667	2.31667		Acidobacteria	Acidobacteria_Gp3	Acidobacteria_Gp3_unclassified	Acidobacteria_Gp3_unclassified	Gp3	3.52667	3.63	3.26667	4.43	3.61	2.28333	4.15333	2.90333	3.46333	3.89667	3.80333	4.61667	2.78667	4.22667
Proteobacteria	Gammaproteobacteria	Pseudomonadales	Pseudomonadaceae	Pseudomonas	0.663333	0.386667	0.73	0.616667	0.0766667	0.0733333	0	0.236667	0.416667	0.67	0.57	35.8533	3.64333	0.14		Chloroflexi	Ktedonobacteria	Ktedonobacterales	Ktedonobacteraceae	Ktedonobacter	5.01667	5.48667	3.94	4.52	5.47333	3.04667	4.80667	4.58667	1.37667	1.24	1.14667	1.49333	1.00333	1.64
Acidobacteria	Acidobacteria_Gp1	Acidobacteria_Gp1_unclassified	Acidobacteria_Gp1_unclassified	Gp1	0.15	0.53	0.15	0.11	0.156667	0.533333	0	0.713333	0.0633333	0	2.37333	0.06	0.666667	0.323333		Acidobacteria	Acidobacteria_Gp2	Acidobacteria_Gp2_unclassified	Acidobacteria_Gp2_unclassified	Gp2	2.66333	4.6	4.26667	1.75667	1.86333	3.64	1.16	2.80333	1.40667	1.59	4.22667	0.926667	2.27333	0.986667
Actinobacteria	Actinobacteria	Gaiellales	Gaiellaceae	Gaiella	0.136667	0.793333	0	0.126667	0.16	0.126667	0.286667	0.433333	0.383333	0.346667	0.85	0.21	0.686667	0.453333		Proteobacteria	Alphaproteobacteria	Rhizobiales	Hyphomicrobiaceae	Rhodoplanes	1.09667	1.51667	1.39	1.30667	1.63333	1.08333	1.56333	1.44	3.38	3.53667	2.86	3.97667	3.50333	4.19667
Acidobacteria	Acidobacteria_Gp3	Acidobacteria_Gp3_unclassified	Acidobacteria_Gp3_unclassified	Gp3	0.0666667	1.14333	0	0.17	0.236667	0.326667	0.173333	0.34	0.223333	0.12	1.04667	0.103333	0.33	0.453333		Verrucomicrobia	Spartobacteria	Spartobacteria_unclassified	Spartobacteria_unclassified	Spartobacteria_genera_incertae_sedis	1.02667	0.793333	0.886667	0.79	0.633333	0.91	0.83	1.71667	3.31667	3.84667	3.06667	2.85333	4.52667	1.81333
Chloroflexi	Ktedonobacteria	Ktedonobacterales	Ktedonobacteraceae	Ktedonobacter	0.443333	1.12333	0.536667	0.17	0.08	0.09	0.37	0.28	0	0.113333	0.446667	0.0433333	0.0766667	0.133333		Actinobacteria	Actinobacteria	Actinomycetales	Thermomonosporaceae	Spirillospora	1.48	1.22	1.27333	1.76667	1.83667	1.03333	2.03333	1.17333	1.73333	1.99	1.25	2.25333	2.28667	2.81667
Proteobacteria	Alphaproteobacteria	Caulobacterales	Caulobacteraceae	Phenylobacterium	0.216667	0.396667	0.176667	0.23	0.08	0.266667	0.416667	0.61	0.223333	0.473333	0.0733333	0.0966667	0.113333	0.133333		Proteobacteria	Alphaproteobacteria	Sphingomonadales	Sphingomonadaceae	Sphingomonas	1.77333	0.966667	1.72333	2.32	1.27667	1.94333	1.84333	1.80667	2.61667	1.80667	0.983333	1.32333	0.93	1.06
Acidobacteria	Acidobacteria_Gp2	Acidobacteria_Gp2_unclassified	Acidobacteria_Gp2_unclassified	Gp2	0	0.293333	0	0.173333	0.08	0.253333	0.283333	0.593333	0	0.106667	1.18333	0	0.226667	0.26		Proteobacteria	Alphaproteobacteria	Rhodospirillales	Acetobacteraceae	Stella	0.886667	1.18333	0.52	0.663333	1.86333	0.376667	1.37667	0.73	1.41	1.84333	1.13333	3.35333	2.34333	2.3
Actinobacteria	Actinobacteria	Actinomycetales	Mycobacteriaceae	Mycobacterium	0.216667	1.78333	0	0.41	0.0733333	0.0533333	0.196667	0.356667	0	0	0.11	0.0433333	0	0		Chloroflexi	Ktedonobacteria	Ktedonobacterales	Thermosporotrichaceae	Thermosporothrix	2.03	1.84667	1.80333	1.86	2.06333	1.36333	1.65667	2.04	0.89	0.79	0.77	0.933333	0.633333	0.826667
Actinobacteria	Actinobacteria	Actinomycetales	Streptomycetaceae	Streptomyces	0.163333	0.37	0.15	0.123333	0.16	0.0733333	0.283333	0	0.45	0.34	0.22	0	0.113333	0.0666667		Actinobacteria	Actinobacteria	Acidimicrobiales	Acidimicrobineae_incertae_sedis	Aciditerrimonas	1.11333	0.79	1.46667	1.67333	1.05667	1.44	1.50333	2.06333	1.66	1.27667	1.07	0.91	1.80667	1.48
Actinobacteria	Actinobacteria	Solirubrobacterales	Conexibacteraceae	Conexibacter	0.0766667	0.743333	0.14	0.05	0.24	0.0733333	0.26	0.0766667	0	0	0.37	0.103333	0.29	0.0666667		Actinobacteria	Actinobacteria	Solirubrobacterales	Conexibacteraceae	Conexibacter	1.3	1.44667	1.01333	1.38667	1.89	0.756667	2.89333	1.66	1.68333	1.44	0.543333	0.876667	0.75	1.27
Verrucomicrobia	Spartobacteria	Spartobacteria_unclassified	Spartobacteria_unclassified	Spartobacteria_genera_incertae_sedis	0.0833333	0.22	0	0.06	0.156667	0	0.196667	0	0.156667	0.113333	0.923333	0	0.216667	0.06		Verrucomicrobia	Subdivision3	Subdivision3_unclassified	Subdivision3_unclassified	Subdivision3_genera_incertae_sedis	0.92	0.94	0.893333	0.526667	0.646667	0.78	0.443333	0.743333	1.87	1.74333	2.74667	2.21333	1.80333	1.61667
Candidatus Saccharibacteria	Candidatus Saccharibacteria_unclassified	Candidatus Saccharibacteria_unclassified	Candidatus Saccharibacteria_unclassified	Saccharibacteria_genera_incertae_sedis	0.0666667	0.893333	0.09	0.193333	0.39	0.09	0.26	0	0	0	0	0.06	0	0		Acidobacteria	Acidobacteria_Gp6	Acidobacteria_Gp6_unclassified	Acidobacteria_Gp6_unclassified	Gp6	0.45	0.513333	0.74	0.44	0.43	0.426667	0.366667	0.553333	1.45	1.46333	2.47333	1.6	2.41333	0.843333
Chloroflexi	Ktedonobacteria	Ktedonobacterales	Thermosporotrichaceae	Thermosporothrix	0.3	0.283333	0	0.06	0	0.163333	0.0866667	0.263333	0.0633333	0.12	0.146667	0.0433333	0.22	0.283333		Planctomycetes	Planctomycetia	Planctomycetales	Planctomycetaceae	Gemmata	0.726667	1.07	0.713333	0.906667	0.99	0.686667	0.863333	0.933333	1.21667	1.12333	0.936667	1.12	1.67667	1.18667
Actinobacteria	Actinobacteria	Actinomycetales	Thermomonosporaceae	Spirillospora	0	0.303333	0.07	0.0666667	0.08	0.0533333	0.0866667	0.34	0	0.12	0.146667	0.06	0.436667	0.126667		Actinobacteria	Actinobacteria	Solirubrobacterales	Solirubrobacteraceae	Solirubrobacter	0.616667	0.666667	0.576667	1.25333	1.13667	0.593333	1.66333	0.88	1.17333	1.25	0.596667	1.11667	0.953333	1.15667
Planctomycetes	Planctomycetia	Planctomycetales	Planctomycetaceae	Aquisphaera	0.0666667	0.446667	0.07	0	0	0.126667	0	0.246667	0.13	0	0.26	0.156667	0.22	0.06		Planctomycetes	Planctomycetia	Planctomycetales	Planctomycetaceae	Aquisphaera	0.563333	0.85	0.656667	0.906667	0.84	0.7	1.07333	0.91	1.12333	1.14667	0.806667	1.31	1.11667	1.15
Acidobacteria	Acidobacteria_Gp6	Acidobacteria_Gp6_unclassified	Acidobacteria_Gp6_unclassified	Gp6	0	0.226667	0	0	0.0733333	0	0.173333	0.0933333	0	0.226667	0.776667	0.0433333	0	0		Actinobacteria	Actinobacteria	Actinomycetales	Mycobacteriaceae	Mycobacterium	0.646667	1.05667	0.54	1.07667	1.54667	0.556667	1.62333	0.94	1.09667	0.866667	0.446667	0.66	0.4	0.473333
Verrucomicrobia	Subdivision3	Subdivision3_unclassified	Subdivision3_unclassified	Subdivision3_genera_incertae_sedis	0	0.156667	0	0	0	0	0	0.0933333	0	0	0.996667	0.0966667	0.07	0.06		Actinobacteria	Actinobacteria	Actinomycetales	Streptomycetaceae	Streptomyces	0.763333	0.776667	0.636667	0.49	0.696667	1.51667	0.68	0.843333	0.863333	1.37667	0.576667	0.716667	0.473333	0.42
Proteobacteria	Alphaproteobacteria	Rhizobiales	Hyphomicrobiaceae	Rhodoplanes	0	0.206667	0.08	0	0	0.223333	0	0.0933333	0	0.113333	0.566667	0	0.113333	0.06		Firmicutes	Bacilli	Bacillales	Bacillaceae 2	Oceanobacillus	1.41	0.686667	1.25	1.21333	0.883333	1.44333	1.01667	0.84	0.216667	0.193333	0.17	0.19	0.306667	0.22
Proteobacteria	Alphaproteobacteria	Rhodospirillales	Rhodospirillales_unclassified	Reyranella	0	0.106667	0.07	0	0	0	0	0.263333	0.156667	0.113333	0.306667	0	0.26	0		Proteobacteria	Alphaproteobacteria	Caulobacterales	Caulobacteraceae	Phenylobacterium	0.536667	0.886667	0.78	0.693333	0.743333	0.57	0.643333	0.64	0.77	0.543333	0.48	0.826667	0.516667	1.12333
Planctomycetes	Planctomycetia	Planctomycetales	Planctomycetaceae	Singulisphaera	0	0.19	0.17	0.11	0.08	0	0.0866667	0.34	0	0	0.0366667	0.06	0.0766667	0.06		Actinobacteria	Actinobacteria	Actinomycetales	Thermomonosporaceae	Actinoallomurus	0.513333	0.606667	0.356667	0.576667	1.01667	0.316667	0.533333	0.323333	0.726667	0.696667	0.353333	0.776667	0.99	0.806667
Actinobacteria	Actinobacteria	Acidimicrobiales	Acidimicrobineae_incertae_sedis	Aciditerrimonas	0	0.246667	0	0	0.08	0	0.22	0	0	0.113333	0.26	0	0.14	0.126667		Gemmatimonadetes	Gemmatimonadetes	Gemmatimonadales	Gemmatimonadaceae	Gemmatimonas	0.326667	0.426667	0.536667	0.403333	0.4	0.33	0.43	0.45	0.766667	0.77	1.06333	0.68	0.996667	0.843333
Planctomycetes	Planctomycetia	Planctomycetales	Planctomycetaceae	Gemmata	0.0766667	0.206667	0	0.11	0.08	0.126667	0.0866667	0	0.13	0	0.26	0	0.07	0		Firmicutes	Bacilli	Lactobacillales	Carnobacteriaceae	Carnobacterium	1.21667	0.576667	0.97	1.02	0.693333	1.12	0.806667	0.64	0.15	0.143333	0.133333	0.16	0.236667	0.196667
Actinobacteria	Actinobacteria	Solirubrobacterales	Solirubrobacteraceae	Solirubrobacter	0.0766667	0.38	0	0.0666667	0	0.0733333	0	0	0	0	0.146667	0.06	0.26	0.0666667		Planctomycetes	Planctomycetia	Planctomycetales	Planctomycetaceae	Singulisphaera	0.45	0.493333	0.43	0.693333	0.6	0.38	0.793333	0.5	0.66	0.586667	0.376667	0.816667	0.463333	0.653333
Proteobacteria	Betaproteobacteria	Burkholderiales	Burkholderiaceae	Burkholderia	0	0.15	0.07	0.293333	0.0733333	0.0533333	0.0866667	0	0	0.12	0.11	0	0	0.0666667		Proteobacteria	Betaproteobacteria	Burkholderiales	Burkholderiaceae	Burkholderia	0.59	0.463333	0.896667	0.433333	0.276667	2.03667	0.443333	0.663333	0.27	0.433333	0.38	0.24	0.133333	0.236667
Proteobacteria	Alphaproteobacteria	Rhodospirillales	Acetobacteraceae	Stella	0	0.21	0	0.06	0.08	0	0.0866667	0.263333	0.0933333	0	0.0366667	0	0	0.0666667		Proteobacteria	Deltaproteobacteria	Myxococcales	Kofleriaceae	Kofleria	0.133333	0.133333	0.19	0.0933333	0.0966667	0.15	0.103333	0.236667	0.543333	0.55	1.11	0.84	1.11	1.11333
Gemmatimonadetes	Gemmatimonadetes	Gemmatimonadales	Gemmatimonadaceae	Gemmatimonas	0.0833333	0.226667	0	0	0	0	0.0866667	0.0933333	0	0	0.22	0	0.0766667	0.0666667		candidate division WPS-2	candidate division WPS-2_unclassified	candidate division WPS-2_unclassified	candidate division WPS-2_unclassified	WPS-2_genera_incertae_sedis	0.433333	0.306667	0.533333	0.633333	0.483333	0.443333	0.66	0.49	0.296667	0.246667	0.386667	0.256667	0.2	0.246667
Actinobacteria	Actinobacteria	Actinomycetales	Thermomonosporaceae	Actinoallomurus	0	0.15	0.07	0.06	0	0.0733333	0	0.0933333	0	0	0.196667	0	0.19	0		Actinobacteria	Actinobacteria	Actinomycetales	Cryptosporangiaceae	Jatrophihabitans	0.213333	0.246667	0.33	0.423333	0.226667	0.313333	0.31	0.31	0.48	0.446667	0.293333	0.506667	0.283333	0.826667
candidate division WPS-2	candidate division WPS-2_unclassified	candidate division WPS-2_unclassified	candidate division WPS-2_unclassified	WPS-2_genera_incertae_sedis	0	0.15	0.14	0	0	0.163333	0	0.186667	0	0	0.11	0	0	0		Proteobacteria	Alphaproteobacteria	Rhodospirillales	Rhodospirillales_unclassified	Reyranella	0.273333	0.256667	0.336667	0.166667	0.123333	0.32	0.203333	0.22	0.496667	0.39	0.573333	0.696667	0.52	0.513333
Actinobacteria	Actinobacteria	Actinomycetales	Cryptosporangiaceae	Jatrophihabitans	0	0.15	0.09	0	0.08	0	0	0	0.0633333	0.113333	0.0733333	0	0	0.06		Actinobacteria	Actinobacteria	Actinomycetales	Thermomonosporaceae	Thermomonospora	0.326667	0.623333	0.336667	0.766667	0.706667	0.226667	0.46	0.346667	0.333333	0.153333	0.11	0.133333	0.223333	0.16
Proteobacteria	Deltaproteobacteria	Myxococcales	Kofleriaceae	Kofleria	0	0.0366667	0	0	0	0	0	0	0.0633333	0.226667	0.296667	0	0	0		Acidobacteria	Acidobacteria_Gp1	Acidobacteria_Gp1_unclassified	Acidobacteria_Gp1_unclassified	Acidobacterium	0.04	0.13	0.03	0.0466667	0.0466667	0.02	0.0333333	0.0333333	0.08	2.35	0.1	0.4	0.173333	1.24667
Actinobacteria	Actinobacteria	Actinomycetales	Micrococcaceae	Arthrobacter	0	0	0	0.23	0	0	0	0	0	0.106667	0	0.183333	0	0		Actinobacteria	Actinobacteria	Acidimicrobiales	Iamiaceae	Aquihabitans	0.13	0.116667	0.19	0.253333	0.153333	0.18	0.206667	0.186667	0.466667	0.453333	0.33	0.333333	0.45	0.31
candidate division WPS-1	candidate division WPS-1_unclassified	candidate division WPS-1_unclassified	candidate division WPS-1_unclassified	WPS-1_genera_incertae_sedis	0	0	0	0	0	0	0	0.0933333	0	0.226667	0.146667	0.0433333	0	0		Acidobacteria	Acidobacteria_Gp4	Acidobacteria_Gp4_unclassified	Acidobacteria_Gp4_unclassified	Gp4	0.146667	0.0933333	0.126667	0.08	0.0366667	0.166667	0.07	0.28	0.366667	0.603333	0.993333	0.123333	0.393333	0.11
Acidobacteria	Acidobacteria_Gp1	Acidobacteria_Gp1_unclassified	Acidobacteria_Gp1_unclassified	Acidobacterium	0	0.126667	0	0	0	0	0	0.0766667	0	0.12	0.0366667	0	0.14	0		Acidobacteria	Acidobacteria_Gp16	Acidobacteria_Gp16_unclassified	Acidobacteria_Gp16_unclassified	Gp16	0.0166667	0.0233333	0.0533333	0.0266667	0.03	0.0333333	0.00666667	0.0366667	0.723333	0.543333	0.5	0.296667	0.71	0.326667
Acidobacteria	Acidobacteria_Gp4	Acidobacteria_Gp4_unclassified	Acidobacteria_Gp4_unclassified	Gp4	0	0	0	0.06	0	0	0	0	0	0	0.26	0.06	0	0.06		candidate division WPS-1	candidate division WPS-1_unclassified	candidate division WPS-1_unclassified	candidate division WPS-1_unclassified	WPS-1_genera_incertae_sedis	0.1	0.12	0.103333	0.13	0.13	0.126667	0.113333	0.203333	0.44	0.42	0.383333	0.42	0.29	0.283333
Actinobacteria	Actinobacteria	Actinomycetales	Nocardioidaceae	Nocardioides	0	0.126667	0	0.05	0.16	0	0	0	0	0	0.0366667	0	0	0.06		Acidobacteria	Acidobacteria_Gp7	Acidobacteria_Gp7_unclassified	Acidobacteria_Gp7_unclassified	Gp7	0.156667	0.123333	0.34	0.306667	0.156667	0.326667	0.19	0.363333	0.263333	0.193333	0.34	0.0966667	0.303333	0.0933333
Acidobacteria	Acidobacteria_Gp7	Acidobacteria_Gp7_unclassified	Acidobacteria_Gp7_unclassified	Gp7	0.0833333	0	0	0.0666667	0	0	0	0	0.0933333	0	0.11	0	0.0766667	0		Nitrospirae	Nitrospira	Nitrospirales	Nitrospiraceae	Nitrospira	0.243333	0.173333	0.293333	0.173333	0.113333	0.293333	0.163333	0.24	0.26	0.22	0.283333	0.25	0.196667	0.15
Acidobacteria	Acidobacteria_Gp16	Acidobacteria_Gp16_unclassified	Acidobacteria_Gp16_unclassified	Gp16	0	0	0	0	0	0	0	0.0933333	0.0933333	0	0.11	0.06	0	0		Proteobacteria	Gammaproteobacteria	Pseudomonadales	Pseudomonadaceae	Pseudomonas	0.223333	0.0733333	0.113333	0.0666667	0.0666667	0.0866667	0.0566667	0.0666667	0.14	0.69	0.773333	0.0133333	0.0333333	0.233333
Actinobacteria	Actinobacteria	Actinomycetales	Thermomonosporaceae	Thermomonospora	0	0.0833333	0	0	0.08	0.0733333	0	0	0	0	0.0733333	0	0	0		Verrucomicrobia	Opitutae	Opitutales	Opitutaceae	Opitutus	0.29	0.31	0.236667	0.183333	0.21	0.206667	0.166667	0.18	0.176667	0.0833333	0.16	0.0766667	0.0733333	0.0466667
Actinobacteria	Actinobacteria	Acidimicrobiales	Iamiaceae	Aquihabitans	0	0	0	0	0	0	0	0	0	0.113333	0.11	0	0.07	0		Actinobacteria	Actinobacteria	Actinomycetales	Nocardioidaceae	Nocardioides	0.0166667	0.0566667	0.01	0.166667	0.123333	0.09	0.0166667	0.0833333	0.51	0.44	0.256667	0.226667	0.17	0.19
Actinobacteria	Thermoleophilia	Thermoleophilales	Thermoleophilaceae	Thermoleophilum	0	0	0	0	0	0	0	0	0	0.106667	0.11	0	0	0		Candidatus Saccharibacteria	Candidatus Saccharibacteria_unclassified	Candidatus Saccharibacteria_unclassified	Candidatus Saccharibacteria_unclassified	Saccharibacteria_genera_incertae_sedis	0.196667	0.25	0.11	0.143333	0.143333	0.1	0.1	0.253333	0.233333	0.173333	0.153333	0.09	0.0766667	0.173333
Nitrospirae	Nitrospira	Nitrospirales	Nitrospiraceae	Nitrospira	0	0	0	0	0	0	0	0.0933333	0	0	0.11	0	0	0		Actinobacteria	Thermoleophilia	Thermoleophilales	Thermoleophilaceae	Thermoleophilum	0.0166667	0.02	0.00666667	0.0266667	0.03	0.0166667	0.0266667	0.0233333	0.196667	0.34	0.14	0.186667	0.17	0.116667
Planctomycetes	Planctomycetia	Planctomycetales	Planctomycetaceae	Pirellula	0	0	0	0	0	0	0	0.0933333	0	0	0.0366667	0	0	0.06		Planctomycetes	Planctomycetia	Planctomycetales	Planctomycetaceae	Pirellula	0	0.00333333	0.00333333	0.00666667	0.00666667	0	0	0.0133333	0.163333	0.113333	0.186667	0.213333	0.333333	0.123333
Verrucomicrobia	Opitutae	Opitutales	Opitutaceae	Opitutus	0	0.113333	0	0.06	0	0	0	0	0	0	0	0	0	0		Actinobacteria	Actinobacteria	Actinomycetales	Nocardioidaceae	Marmoricola	0.03	0.0533333	0.04	0.0266667	0.04	0.0666667	0.0233333	0.0566667	0.1	0.103333	0.0666667	0.0333333	0.0566667	0.123333
Bacteroidetes	Sphingobacteriia	Sphingobacteriales	Chitinophagaceae	Flavisolibacter	0	0.0366667	0	0	0	0	0	0	0.0633333	0	0	0	0	0		Bacteroidetes	Sphingobacteriia	Sphingobacteriales	Chitinophagaceae	Flavisolibacter	0.0166667	0.0233333	0.03	0.0533333	0.0266667	0.0233333	0.0266667	0.05	0.133333	0.0866667	0.0866667	0.02	0.0233333	0.01
Actinobacteria	Actinobacteria	Actinomycetales	Nocardioidaceae	Marmoricola	0	0.02	0	0	0	0	0	0	0	0	0	0	0	0		Actinobacteria	Actinobacteria	Actinomycetales	Micrococcaceae	Arthrobacter	0.0333333	0.0133333	0.02	0.106667	0.0133333	0.126667	0.04	0.03	0.02	0.1	0.0233333	0	0.00333333	0.00666667

## Sheet: S4
Core bacterial genera in tubers	SC5T-1	SC5T-2	SC5T-3	SC8T-1	SC8T-2	SC8T-3	SC9T-1	SC9T-2	SC9T-3	SC205T-1	SC205T-2	SC205T-3	KU50T-1	KU50T-2	KU50T-3	R72T-1	R72T-2	R72T-3	XL1T-1	XL1T-2	XL1T-3	FX01T-1	FX01T-2	FX01T-3	SC16T-1	SC16T-2	SC16T-3	4612T-1	4612T-2	4612T-3	587T-1	587T-2	587T-3	045T-1	045T-2	045T-3	S0061T-1	S0061T-2	S0061T-3	1110T-1	1110T-2	1110T-3	F value	P value
Lactococcus	131	124	124	151	227	195	142	172	179	174	141	228	158	131	129	145	161	247	128	139	130	187	118	87	217	117	98	108	81	93	89	87	89	134	142	107	158	116	120	177	175	164	2.832	0.010198
Bacillus	124	117	137	120	195	138	129	129	144	129	156	173	121	141	110	128	135	215	92	87	112	104	88	65	147	104	79	77	79	77	77	70	51	107	138	110	124	87	123	107	131	154	4.215	0.000694
Oceanobacillus	27	29	18	27	46	23	25	24	35	24	33	30	22	14	20	22	36	44	15	18	25	34	23	7	26	15	11	18	10	12	11	13	16	21	35	24	22	15	27	31	25	36	2.384	0.026373
Acinetobacter	64	60	69	1	3	1	1	3	1	8	7	8	1	2	1	3	3	4	2	1	0	1	0	1	23	30	11	54	63	47	0	0	1	8	11	7	13	6	12	52	67	78	69.159	9.6749e-18
Carnobacterium	16	14	22	24	32	15	18	21	23	10	22	18	12	26	21	14	13	32	16	12	14	14	15	8	23	24	12	13	5	11	13	8	8	17	17	11	20	12	22	19	18	24	1.729	0.10947
Sphingomonas	7	4	17	17	55	17	11	8	6	18	13	16	9	12	5	9	7	16	6	3	14	14	5	7	15	6	8	12	7	7	7	3	18	8	6	4	15	14	16	9	19	7	1.903	0.074927
Streptococcus	7	6	6	11	12	8	9	5	10	4	7	6	8	8	5	6	5	7	6	5	8	7	4	2	5	7	7	3	7	5	4	3	6	2	10	3	7	6	7	9	9	8	2.199	0.039316
Exiguobacterium	4	3	7	6	4	3	6	6	7	6	10	7	2	8	2	4	7	5	4	3	1	1	5	0	3	6	2	4	2	1	0	1	3	7	5	2	3	4	4	5	3	3	2.34	0.029015
Leuconostoc	3	4	1	2	3	3	3	1	2	0	5	3	5	3	4	1	7	5	2	0	4	4	2	3	4	1	2	4	3	1	2	1	1	4	2	1	2	3	2	2	4	8	0.875	0.585719
Enterococcus	1	0	1	3	5	1	1	3	2	4	3	5	1	5	3	3	3	6	2	2	4	1	5	1	4	3	0	2	0	2	0	0	2	2	1	4	2	1	2	3	2	1	1.448	0.199316
Phenylobacterium	2	0	1	1	14	1	2	0	0	1	1	2	0	0	1	1	1	2	0	3	1	1	4	1	0	1	1	0	4	0	0	0	2	1	1	0	0	1	0	1	0	1	0.916	0.548654
Core bacterial genera in rhizosphere soil	SC5R-1	SC5R-2	SC5R-3	SC8R-1	SC8R-2	SC8R-3	SC9R-1	SC9R-2	SC9R-3	SC205R-1	SC205R-2	SC205R-3	KU50R-1	KU50R-2	KU50R-3	R72R-1	R72R-2	R72R-3	XL1R-1	XL1R-2	XL1R-3	FX01R-1	FX01R-2	FX01R-3	SC16R-1	SC16R-2	SC16R-3	4612R-1	4612R-2	4612R-3	587R-1	587R-2	587R-3	045R-1	045R-2	045R-3	S0061R-1	S0061R-2	S0061R-3	1110R-1	1110R-2	1110R-3	F value	P value
Lactococcus	6724	5673	4367	2335	2383	2445	4565	3857	3535	3370	4085	4574	2450	10972	2510	5645	5792	5195	3828	3940	3680	3372	3088	3029	646	691	1032	557	556	552	568	613	491	495	688	723	1276	1202	1072	955	983	1106	6.186	2.8e-05
Bacillus	6290	5333	4632	2458	2301	2543	4438	3905	3415	3237	3984	4077	2633	12199	2903	5213	4976	4903	3778	3818	4646	3254	2878	3069	789	794	1259	923	631	688	810	799	679	863	1152	1158	1466	1227	1261	1129	1044	1297	4.67	0.000311
Ktedonobacter	3959	3379	3188	3389	3001	3877	2733	2304	2201	2208	3084	2602	2696	12076	3179	1853	2343	2111	3660	3702	2611	3577	2716	3224	786	750	1024	822	619	639	722	552	598	676	1076	942	688	695	876	1253	1258	1505	3.423	0.003083
Gp1	3690	2987	2554	3497	3264	3391	3382	3245	2690	2375	2647	2882	2395	9738	2910	2725	2501	2423	2646	2724	3005	3355	2617	2956	1640	1372	2378	2219	1821	1885	3909	4370	3915	2499	3210	3002	3808	3742	3532	4727	4438	5523	2.061	0.053148
Gp3	2847	2290	2274	2313	2132	2317	2279	1952	1779	2400	2499	2810	1841	7072	2276	1432	1738	1556	2821	2845	3009	2480	1836	1737	1874	1965	2606	2807	1793	1977	2097	2139	1953	2517	3021	2675	2153	1947	2177	3163	3141	4088	1.529	0.168257
Gp2	2266	1856	1526	2927	2737	2904	2956	2593	2297	818	1120	1150	993	3573	1151	2641	2480	2412	747	820	861	2128	1773	1903	825	702	1108	1063	769	834	2324	2453	2103	431	632	604	1712	1770	1635	747	753	921	9.994	2.422e-07
Gaiella	2186	1583	1441	1581	1441	1649	1957	1949	1729	1612	1687	1925	1285	5102	1304	2063	2051	1969	1926	1982	2261	2768	2356	2313	3577	3420	5022	4385	3733	3806	2179	1807	1600	3351	3974	4164	4518	4077	4303	4915	4833	5772	9.062	6.7625e-07
Thermosporothrix	1651	1345	1279	1122	1023	1307	1204	981	1118	864	1310	1083	1075	4283	1199	876	987	956	1352	1217	861	1564	1218	1444	511	484	657	471	428	413	453	431	376	459	624	594	442	416	565	599	655	775	2.937	0.008203
Sphingomonas	1463	1128	1141	578	610	611	1125	1006	1026	1090	1423	1559	827	1740	807	1365	1370	1284	1212	1242	1397	1404	1192	1146	1461	1432	1978	1186	949	895	604	478	518	644	850	885	724	677	689	817	880	886	7.806	3e-06
Spirillospora	1318	950	881	746	749	775	831	817	685	863	1117	1108	870	4163	1078	763	692	688	1398	1287	1572	1001	744	696	957	952	1323	1269	1003	1057	655	641	723	1230	1438	1339	1845	1679	1631	2037	2337	2521	2.943	0.008112
Oceanobacillus	1186	982	821	447	397	430	874	745	683	602	734	784	441	2029	484	963	1013	1004	665	643	818	604	570	560	115	119	169	125	109	88	116	84	78	79	127	137	238	205	248	177	171	194	6.105	3.1e-05
Conexibacter	1442	1060	382	857	844	1005	186	810	809	528	315	1665	277	5411	1509	1048	267	269	1902	2053	2087	1610	1189	669	940	878	1340	1099	952	380	534	237	145	308	226	1073	409	300	970	313	1272	1612	1.464	0.192884
Carnobacterium	994	799	765	327	339	410	706	557	518	535	636	605	339	1644	369	791	757	772	485	543	666	455	411	456	73	83	126	94	75	68	79	73	69	77	98	115	172	181	175	150	169	155	5.968	3.9e-05
Aciditerrimonas	940	752	666	479	491	499	934	933	817	875	969	1080	522	2481	569	1049	1015	921	987	1037	1114	1585	1292	1396	959	778	1410	809	649	672	560	635	547	436	589	608	1449	1250	1371	1142	1136	1348	2.51	0.020143
Rhodoplanes	1003	726	616	853	965	1008	943	779	822	664	747	871	835	3491	948	800	780	671	1005	1057	1201	1041	954	976	1912	1859	2505	2248	1739	1930	1533	1650	1464	2243	2465	2344	3011	2357	2540	3337	3254	3654	10.786	1.0682e-07
Spartobacteria_genera_incertae_sedis	821	660	676	456	378	658	576	595	457	351	565	474	250	2008	274	773	570	544	456	538	749	1179	1134	1227	1740	1780	2718	2494	1905	2044	2059	1708	1277	1204	2057	1919	3776	4029	2397	1263	1401	1807	11.342	6.1794e-08
Subdivision3_genera_incertae_sedis	769	593	577	553	413	805	561	590	486	236	394	289	275	1843	312	669	509	442	264	288	378	501	484	541	967	987	1575	1164	883	876	1934	1474	1120	875	1677	1478	1387	1689	978	1081	1371	1526	4.771	0.000262
Stella	853	495	551	725	685	806	337	293	321	346	402	407	1099	2847	1219	247	278	251	837	858	1193	574	445	504	674	800	1177	1214	932	941	595	710	541	1756	2111	2114	1888	1847	1544	1850	1783	1977	12.715	1.7376e-08
Streptomyces	657	519	445	470	489	492	398	394	371	236	295	330	302	1733	402	1033	1076	1024	436	459	523	630	517	598	468	502	634	869	716	718	317	352	271	399	447	421	361	339	361	325	326	381	2.919	0.008516
Gemmata	558	468	487	521	545	948	563	307	447	462	566	550	468	2680	466	474	491	460	573	578	660	738	566	636	677	685	890	762	552	570	562	490	475	485	739	802	1351	1157	1269	817	863	1259	1.555	0.158971
Mycobacterium	653	394	349	659	654	650	334	355	305	560	701	611	782	2735	1060	413	370	363	1084	1169	1131	578	685	666	750	381	963	597	399	459	226	244	251	352	438	385	278	311	312	365	348	453	4.131	0.000808
Solirubrobacter	514	448	348	429	419	385	216	428	393	719	547	915	476	2661	714	429	583	223	1134	1052	1292	620	687	502	619	674	884	836	628	633	374	309	294	575	590	826	843	618	693	817	923	1106	2.209	0.038543
Burkholderia	538	394	328	276	298	292	617	547	488	220	251	285	148	614	144	1437	1353	1426	313	263	348	491	464	415	172	107	237	274	226	226	225	221	176	128	142	155	93	109	93	168	190	222	43.739	4.236e-15
Aquisphaera	430	357	381	358	472	777	515	255	437	446	637	501	378	2471	366	520	488	436	677	726	843	670	577	636	622	651	804	782	569	576	477	405	430	641	819	894	996	781	751	695	884	1286	1.077	0.415696
Phenylobacterium	490	343	305	554	546	552	486	480	461	325	443	454	430	1507	395	388	407	388	416	423	501	514	401	410	418	412	614	329	297	277	272	276	239	389	563	533	409	337	417	874	846	1030	2.82	0.01046
Actinoallomurus	415	329	332	138	449	554	306	230	133	257	360	399	535	2224	558	302	141	214	316	322	481	187	292	177	413	403	529	391	384	381	182	207	184	427	481	472	814	686	732	633	614	728	2.558	0.018166
Gp6	434	296	235	334	285	339	407	496	440	249	235	281	177	1119	245	321	310	251	244	256	272	378	373	388	801	777	1129	976	790	692	1683	1210	1163	751	1093	1033	1862	1760	1817	618	652	800	19.004	1.5973e-10
Singulisphaera	310	300	325	224	275	431	332	171	285	379	438	386	304	1413	314	206	267	314	557	533	559	394	301	344	328	414	480	351	286	341	243	192	176	432	496	527	380	387	277	436	508	665	1.591	0.147448
Streptococcus	327	340	254	124	115	121	233	196	203	177	220	237	119	570	134	272	287	271	173	189	215	161	149	172	28	35	58	32	25	26	25	34	27	23	44	33	104	84	77	62	69	86	6.015	3.6e-05
WPS-2_genera_incertae_sedis	389	272	258	161	187	224	345	312	323	344	357	397	277	966	261	286	357	275	453	449	477	343	320	345	142	151	272	151	126	131	219	223	190	133	156	169	130	180	132	182	203	222	3.188	0.004927
Gemmatimonas	310	201	190	249	269	276	349	299	334	193	265	252	174	968	235	254	223	206	268	285	352	336	281	316	446	395	591	498	389	402	668	554	517	339	464	408	717	744	777	672	659	732	5.156	0.000138
Thermomonospora	302	214	181	290	539	316	205	227	182	385	457	501	345	1405	457	165	163	148	312	304	344	274	206	240	174	207	239	80	79	92	68	59	48	63	100	74	188	170	150	129	118	145	3.708	0.001778
Opitutus	262	210	148	175	175	233	138	149	145	88	121	114	88	666	89	175	137	112	95	132	124	116	126	126	88	90	155	60	42	40	118	81	64	34	52	53	72	69	32	27	39	50	1.676	0.122725
Gp13	219	217	173	473	454	529	219	179	167	94	109	119	133	534	180	140	162	145	137	151	148	215	179	213	65	41	107	65	54	47	182	149	125	103	153	167	151	145	152	42	48	62	9.295	5.1942e-07
Reyranella	219	193	166	160	153	165	225	202	187	87	102	106	72	268	64	221	233	211	121	122	183	155	165	135	275	247	412	271	183	199	323	322	288	313	464	480	388	396	391	390	414	442	14.037	5.6531e-09
Kutzneria	223	200	154	142	159	148	74	76	61	60	86	68	48	215	53	147	121	109	139	129	158	192	189	216	20	26	35	7	9	6	11	8	11	18	28	27	15	17	16	20	15	19	17.512	4.2551e-10
Catenulispora	230	172	161	119	155	153	147	144	139	114	126	158	85	397	93	308	319	325	52	79	79	248	199	214	75	47	126	59	49	51	44	47	39	37	44	37	71	72	50	120	128	153	7.204	7e-06
Exiguobacterium	222	159	165	82	61	63	137	123	110	96	119	142	83	376	96	165	188	179	112	133	147	98	78	82	12	17	33	27	18	20	23	20	7	13	28	21	44	37	37	23	37	36	5.819	4.8e-05
Nitrospira	208	154	154	110	102	112	216	170	154	81	108	113	68	248	51	213	224	175	93	119	128	200	140	164	120	159	202	170	99	102	148	162	156	114	156	179	162	145	131	123	105	136	1.87	0.080592
Pseudomonas	178	142	145	40	56	43	72	76	55	38	37	36	34	138	42	63	56	61	45	39	27	48	45	50	76	64	127	435	351	371	482	437	353	10	4	5	20	29	20	176	174	219	60.359	5.9798e-17
Jatrophihabitans	220	139	98	151	154	154	220	214	173	213	257	270	105	550	123	220	238	190	219	221	202	228	205	209	290	186	450	268	236	240	150	158	164	272	317	312	242	188	205	642	600	786	7.283	6e-06
Thermogutta	169	148	126	66	55	121	77	35	71	112	194	140	114	776	104	64	67	63	117	100	140	76	59	84	81	66	104	62	42	47	86	54	44	51	87	87	77	100	54	74	86	126	1.401	0.219688
Leuconostoc	147	141	132	59	51	90	126	73	54	84	128	98	59	418	52	156	139	125	70	102	124	71	62	83	12	9	30	19	12	12	10	10	6	8	10	23	42	30	31	15	42	30	2.642	0.0152
Labilithrix	141	149	126	175	154	156	303	256	220	82	115	124	139	669	157	195	196	185	123	128	119	126	100	132	78	80	115	106	77	80	119	133	124	87	124	125	196	158	174	253	211	243	2.127	0.04606
Saccharibacteria_genera_incertae_sedis	172	128	115	163	143	162	68	74	61	68	89	99	74	291	83	74	71	68	65	77	64	187	174	161	134	100	210	132	70	91	90	97	63	42	59	67	57	66	53	108	148	172	3.321	0.003771
Mesorhizobium	161	141	111	54	45	53	40	50	39	36	29	24	33	128	39	44	61	39	38	37	46	43	42	48	64	33	56	54	38	23	43	43	34	12	36	36	47	38	51	25	32	36	6.898	1e-05
Dyella	148	140	116	76	82	93	54	59	37	46	56	58	258	1264	343	91	79	62	44	53	73	85	63	62	23	40	61	61	30	43	29	33	31	102	137	160	33	22	20	40	48	57	3.106	0.005807
Paenibacillus	175	126	102	87	74	86	111	88	81	80	88	96	129	603	155	92	98	97	101	110	135	89	96	84	39	37	60	63	47	47	51	49	55	66	98	122	54	75	75	59	75	90	2.149	0.043873
Skermanella	165	100	95	161	149	153	105	135	127	175	242	221	197	728	211	111	109	92	121	166	145	59	47	58	104	107	179	50	50	40	140	110	113	27	60	34	126	107	105	116	104	127	3.018	0.006954
Iamia	160	117	83	58	59	85	176	172	170	136	223	223	61	457	91	86	102	123	161	152	171	116	116	139	112	55	73	62	40	54	46	53	36	29	52	15	65	89	73	105	73	86	2.374	0.026966
Sinomonas	137	101	103	38	35	54	171	176	182	193	230	297	69	188	72	485	427	470	197	201	210	185	196	188	104	97	157	32	28	14	69	72	61	11	16	13	10	25	14	7	9	12	62.492	3.7607e-17
Actinospica	154	121	65	147	349	104	81	86	131	153	92	144	202	232	241	117	168	164	448	395	218	148	124	100	15	14	15	11	7	10	10	23	19	40	29	25	4	4	3	22	10	12	11.838	3.8582e-08
Enterococcus	128	117	89	44	43	53	103	73	74	73	107	81	46	225	52	124	129	110	81	98	85	72	65	59	11	9	22	9	11	13	14	11	9	15	17	18	17	22	16	19	24	20	6.314	2.3e-05
Gp7	137	114	81	84	60	84	231	212	186	160	180	192	66	384	92	245	211	217	120	125	150	284	242	225	129	147	224	113	90	117	246	163	151	44	62	67	249	204	227	78	56	98	4.013	0.001002
Gp4	125	106	75	62	52	59	95	78	62	42	47	49	15	78	21	116	96	136	48	58	41	192	179	208	153	211	333	382	318	308	642	554	433	58	83	77	320	300	261	89	81	103	35.638	6.0851e-14
Candidatus Solibacter	101	69	123	88	139	247	34	98	94	79	78	44	105	387	48	81	94	75	143	153	166	133	145	52	150	131	235	172	180	127	64	89	88	162	256	128	187	119	135	217	217	289	1.972	0.064466
Actinocorallia	97	89	105	105	73	135	100	73	51	70	109	103	96	673	116	78	76	78	110	116	150	99	93	144	67	60	80	71	37	35	34	63	31	136	164	227	99	110	70	326	280	373	2.671	0.01429
Aquihabitans	132	78	67	74	63	82	115	128	108	138	169	134	80	266	103	149	109	112	136	142	155	147	113	124	256	223	408	276	233	250	196	178	169	163	220	221	345	337	330	235	261	261	10.638	1.2411e-07
Kofleria	109	85	81	88	86	82	142	118	90	62	47	52	49	229	48	101	118	91	55	80	80	159	153	172	287	271	477	339	290	289	697	587	528	432	547	523	822	824	856	874	832	1016	76.94	2.3057e-18
Nocardia	141	42	91	322	280	296	97	122	104	98	105	132	122	415	121	173	162	146	217	207	257	191	172	182	32	16	54	67	51	48	33	25	28	14	18	15	26	27	23	12	26	26	10.442	1.5152e-07
Thermogemmatispora	106	71	80	69	73	78	112	85	120	69	79	76	72	226	71	66	89	64	82	83	50	92	81	90	27	17	20	3	5	2	5	6	2	4	4	7	2	2	7	6	6	5	8.477	1e-06
Rhizobium	95	87	69	145	146	142	49	59	52	51	59	49	107	346	109	86	64	76	148	138	129	145	114	86	73	75	118	65	71	61	27	29	42	15	35	33	32	34	34	23	33	37	4.835	0.000235
Rhizomicrobium	76	99	60	126	101	103	129	107	115	42	45	56	35	221	53	77	84	98	50	36	52	77	62	68	149	151	240	194	147	173	356	348	352	161	223	258	160	174	158	487	478	526	37.368	3.2951e-14
Desulfurispora	94	72	68	56	70	62	123	93	122	110	83	158	67	217	61	134	132	117	117	104	137	145	99	111	37	38	51	14	13	15	21	22	19	4	2	2	53	50	74	8	12	14	8.45	1e-06
Chryseolinea	95	69	63	43	43	64	67	47	47	30	34	36	12	49	8	19	23	25	44	43	27	20	16	22	61	80	126	18	17	20	155	142	123	4	9	6	74	74	63	24	21	27	20.919	4.981e-11
Tumebacillus	107	59	50	67	73	88	42	52	36	51	56	47	79	395	121	43	30	29	63	77	78	48	36	29	61	56	98	104	73	91	153	101	81	67	100	83	33	48	44	71	54	83	2.183	0.040784
Amycolatopsis	90	62	58	29	10	33	51	49	35	60	55	17	10	94	21	213	209	189	17	65	61	66	55	56	39	42	56	26	24	26	49	59	61	14	13	15	16	15	19	15	11	23	22.1395	2.485e-11
WPS-1_genera_incertae_sedis	77	62	69	63	66	103	78	38	76	64	90	69	75	286	62	63	84	111	93	93	43	166	109	148	256	238	323	218	243	234	234	190	198	164	295	302	243	170	239	188	216	291	8.05966	2e-06
Devosia	73	73	57	69	79	77	59	62	49	24	37	35	45	154	57	45	44	41	54	52	51	65	55	61	50	56	85	61	43	49	22	31	37	6	7	10	14	15	21	11	11	19	5.48777	8.1e-05
Armatimonadetes_gp5	73	67	57	147	122	233	44	56	38	65	82	61	44	357	65	44	47	49	78	74	75	54	58	82	52	44	65	18	21	22	60	53	39	21	30	39	34	37	18	29	28	34	2.35446	0.028108
Zavarzinella	77	46	59	36	33	88	104	72	79	23	64	50	45	350	51	91	79	76	73	57	100	88	84	91	142	192	235	223	179	174	133	99	88	154	282	322	608	586	387	197	216	310	10.9856	8.7575e-08
Rudaea	62	65	54	49	51	47	85	60	69	28	25	32	33	118	24	43	52	54	35	35	53	37	37	34	70	71	80	41	42	35	178	112	115	68	83	75	175	203	160	156	155	184	18.673	1.9741e-10
Edaphobacter	65	60	55	48	42	60	48	71	57	41	31	42	17	66	30	66	40	51	65	66	79	73	37	40	100	91	155	120	94	45	128	140	100	123	162	148	95	91	81	77	62	69	8.88931	8.2457e-07
Deferrisoma	84	60	33	66	104	18	27	77	35	47	17	88	109	140	149	56	69	74	110	88	31	129	58	60	66	64	112	58	103	98	52	90	110	148	115	131	78	82	231	75	70	50	1.92614	0.071306
Povalibacter	67	41	67	90	49	162	48	46	59	22	26	39	15	136	22	58	45	83	60	23	43	28	91	56	94	78	150	95	98	56	161	202	179	97	124	95	194	190	189	123	93	158	7.48362	5e-06
Bradyrhizobium	88	45	38	99	77	37	56	4	76	5	49	39	23	189	5	39	52	44	72	107	75	61	34	51	40	95	284	9	91	32	44	78	14	19	31	38	64	63	44	41	87	47	0.9403	0.527593
Nitrospirillum	59	63	48	95	81	83	122	104	130	33	38	21	36	116	33	97	127	103	62	49	56	102	68	61	37	79	93	83	63	87	295	229	202	42	61	56	127	124	121	116	124	128	16.6978	7.4885e-10
Aquicella	60	67	43	59	64	51	106	72	85	31	27	46	50	225	51	32	40	38	29	15	25	38	37	35	42	22	73	35	40	39	96	54	59	39	40	54	40	38	38	23	27	29	2.02008	0.058097
Blastochloris	91	50	24	91	74	99	18	60	22	33	73	45	129	318	129	13	79	67	80	91	126	135	151	124	252	209	304	257	212	227	156	144	135	168	182	210	269	247	235	284	296	362	15.9318	1.3018e-09
Flavobacterium	75	45	44	2	0	1	5	1	0	1	5	2	39	149	51	8	6	4	0	2	8	11	3	4	249	213	354	98	69	88	60	41	39	11	23	20	42	45	43	37	38	37	21.6783	3.2189e-11
Pseudonocardia	71	54	35	45	53	67	37	45	41	49	70	91	33	151	22	35	57	48	61	81	67	92	76	55	87	65	114	72	57	45	54	48	46	21	23	18	41	51	55	43	37	62	1.56112	0.15703
Gp10	71	34	54	40	27	47	189	166	158	21	30	26	6	44	8	127	113	131	21	19	19	145	161	135	34	28	59	45	34	38	39	28	23	45	51	65	19	17	15	6	6	11	58.6747	8.7201e-17
Acinetobacter	39	42	76	11	5	3	13	11	10	7	7	12	9	29	11	448	427	455	14	6	11	5	8	4	2	2	2	37	30	31	24	16	10	0	1	1	10	6	6	15	11	8	632.651	5.672e-31
Rugosimonospora	67	51	32	14	20	21	49	42	54	17	28	15	38	167	46	49	43	44	66	73	65	67	33	59	108	87	153	79	51	73	66	53	48	169	222	162	109	96	95	156	135	190	10.7404	1.1187e-07
Candidatus Koribacter	53	61	31	16	15	24	74	46	24	28	17	32	19	112	29	39	24	20	42	135	25	44	26	42	70	23	63	55	11	45	99	95	66	31	43	49	57	69	119	61	71	68	1.76726	0.100761
Novosphingobium	54	41	48	41	43	48	11	6	6	38	35	55	45	117	32	32	46	24	22	16	36	32	24	22	153	159	211	82	55	65	44	42	37	32	38	34	9	11	17	31	42	28	17.8687	3.3464e-10
Variovorax	60	52	30	0	1	3	7	2	5	21	21	17	14	74	17	1	12	5	5	5	6	4	5	3	64	25	53	9	11	8	10	10	3	13	12	16	7	0	6	0	6	5	5.8887	4.4e-05
Aggregicoccus	43	59	38	27	18	28	52	37	37	9	29	21	11	41	23	42	70	46	15	13	14	57	56	88	13	9	20	26	16	18	34	52	15	5	7	14	27	17	11	7	5	9	8.35538	2e-06
Labrys	51	41	46	13	17	10	7	8	8	1	1	2	4	8	4	37	26	27	2	3	1	9	4	5	14	17	26	9	15	9	19	18	12	16	20	20	7	12	16	10	11	8	32.888	1.7105e-13
Microbacterium	60	40	34	4	6	3	6	8	7	5	15	21	54	131	29	28	27	26	28	26	19	9	5	3	55	28	58	21	12	10	17	4	8	3	9	8	7	6	4	11	5	14	4.907	0.000208
Enterobacter	57	43	33	15	15	13	2	3	1	58	89	111	11	33	10	285	223	183	3	45	12	5	0	0	18	20	32	7	6	4	24	28	4	0	2	1	2	1	27	1	0	1	33.792	1.2073e-13
Granulicella	41	38	49	28	26	29	72	55	71	67	45	75	20	105	39	47	46	53	63	81	93	76	68	64	51	48	106	55	41	34	90	80	64	50	44	59	25	18	16	34	32	70	2.914	0.008611
Niastella	50	38	32	18	18	19	25	23	18	17	13	8	16	59	9	28	20	15	11	15	13	37	39	32	18	20	24	36	26	22	56	41	29	14	26	10	20	16	13	21	21	13	3.096	0.005925
Roseiarcus	59	23	36	46	40	53	27	33	33	48	31	60	60	163	57	40	15	36	53	60	46	48	13	44	47	46	77	39	43	51	35	41	49	101	146	131	51	80	50	110	101	147	6.202	2.7e-05
Actinomadura	55	32	31	14	11	9	17	12	10	1	18	2	20	59	20	114	112	112	11	15	12	24	33	23	33	38	34	27	23	14	9	11	3	29	27	38	23	27	14	17	7	10	29.83	5.9463e-13
Geodermatophilus	49	43	25	33	28	26	40	43	32	87	103	101	44	172	46	41	37	40	119	96	122	62	51	51	54	39	121	40	31	48	18	15	20	36	60	44	63	52	77	29	21	22	4.152	0.000778
Neochlamydia	38	33	44	17	29	46	51	29	29	18	26	24	25	182	25	32	28	30	16	18	26	36	26	39	42	32	54	51	32	35	79	74	61	79	120	122	59	34	42	44	44	69	2.412	0.024841
Bauldia	45	33	28	47	38	56	45	38	39	38	40	42	40	134	57	36	37	35	45	52	45	53	51	42	50	51	73	56	28	35	59	58	44	48	56	66	40	37	37	62	73	75	2.05	0.054424
Methanomassiliicoccus	67	23	14	13	58	4	26	59	23	33	24	64	36	42	43	13	56	57	38	18	6	72	72	26	33	55	49	20	22	58	22	42	75	13	5	2	28	24	44	23	12	13	1.324	0.257605
Massilia	40	29	32	19	9	17	20	15	8	32	34	39	9	39	11	26	26	18	66	61	75	37	36	32	58	43	66	146	82	94	37	27	34	4	4	8	9	7	4	111	112	136	26.304	2.9153e-12
Caulobacter	40	38	18	32	43	36	48	42	37	19	31	26	25	119	18	33	23	25	27	27	30	30	29	32	48	59	100	37	29	32	22	17	14	50	57	53	24	7	15	49	50	93	2.331	0.029548
Methylobacterium	40	30	23	85	96	105	27	24	24	29	55	69	31	96	38	42	37	44	63	61	90	78	60	60	13	17	35	21	21	17	13	12	8	8	6	19	5	6	5	0	6	12	13.01	1.3417e-08
Aridibacter	38	32	18	27	22	25	2	2	2	43	43	54	14	75	24	7	5	12	1	0	3	19	15	11	67	74	97	53	41	53	59	59	37	9	15	19	67	46	38	12	20	21	10.999	8.645e-08
Ramlibacter	38	22	28	10	16	10	22	24	22	46	38	48	12	60	27	49	37	45	40	35	34	24	26	28	40	30	67	31	14	38	21	18	20	9	3	9	4	17	9	6	8	7	5.837	4.7e-05
Kribbella	45	20	21	7	5	3	43	37	30	2	16	16	12	47	28	102	114	110	39	43	50	42	34	37	118	110	189	139	99	115	39	39	40	90	93	64	94	60	63	70	75	84	19.339	1.2934e-10
Anaeromyxobacter	33	29	24	21	16	17	43	38	35	16	20	21	30	73	27	55	30	28	51	41	50	65	45	43	19	15	13	19	17	16	31	33	23	22	21	22	30	22	27	36	33	40	4.909	0.000207
Mucilaginibacter	27	28	30	84	100	85	34	27	25	10	17	20	40	232	58	49	58	50	31	45	64	67	44	62	71	61	109	52	38	44	41	35	21	4	10	4	15	11	12	13	18	28	3.171	0.005092
Shimazuella	36	23	22	34	24	27	16	21	8	32	25	27	32	131	17	21	22	19	17	20	19	18	17	21	2	1	5	1	2	2	1	3	0	5	9	8	3	0	0	4	2	2	2.792	0.011104
Acidobacterium	35	5	40	81	99	60	14	10	27	31	4	42	27	88	29	36	3	7	36	20	17	11	31	26	46	41	65	1454	1201	1271	47	71	47	197	265	258	140	106	138	947	1001	1112	240.624	3.8502e-25
Terrimicrobium	29	28	23	5	6	11	6	8	11	8	11	7	17	100	14	18	11	6	28	31	31	12	11	15	14	11	23	12	5	7	21	18	15	9	12	5	16	20	7	10	9	10	1.828	0.088234
Brochothrix	29	20	25	5	8	8	11	9	11	8	12	13	5	41	6	17	22	14	12	18	13	11	9	13	1	4	2	2	2	1	1	1	1	1	5	6	7	2	6	6	8	5	4.111	0.000837
Chitinophaga	25	31	18	44	43	47	5	8	7	12	7	11	41	237	51	84	90	66	1	2	7	21	18	21	27	15	39	14	14	12	40	30	31	2	0	6	3	2	2	1	3	1	3.423	0.003087
Pedobacter	33	25	16	5	8	5	1	0	3	1	2	4	2	16	7	4	2	9	4	0	2	8	5	5	15	12	14	2	4	7	8	5	4	1	0	0	0	1	0	3	1	1	10.755	1.1023e-07
Gp12	35	16	22	10	8	14	43	29	39	8	9	11	12	24	10	69	52	72	1	2	2	4	1	4	0	0	2	0	1	1	5	5	3	0	1	0	0	3	1	0	1	3	41.446	8.5674e-15
Clostridium sensu stricto	26	20	26	29	22	31	14	14	8	15	22	7	45	156	40	9	12	13	29	24	20	14	18	8	13	13	7	19	13	11	5	5	6	22	29	29	31	33	19	21	13	19	3.047	0.006554
Blastococcus	36	13	22	35	63	45	32	39	33	26	60	64	41	135	32	34	34	41	125	146	122	29	13	38	43	22	49	6	6	11	4	9	10	71	119	33	6	14	18	12	48	30	6.552	1.6e-05
Kallotenue	33	20	18	22	17	22	7	7	8	19	25	22	26	93	19	15	6	8	23	17	16	10	12	7	5	12	15	17	17	17	29	27	21	0	4	1	17	11	14	1	0	4	2.979	0.00753
Sandaracinus	27	17	25	4	2	4	21	15	17	1	14	5	14	28	7	6	6	10	2	6	9	13	12	15	53	50	58	22	15	20	52	45	39	21	24	26	23	31	26	37	25	32	26.406	2.777e-12
Phaselicystis	35	13	20	30	17	25	43	32	29	14	9	13	5	34	11	32	30	21	12	17	11	22	20	19	27	25	44	42	29	18	67	50	33	8	4	6	73	57	73	32	24	28	9.204	5.7544e-07
Arthrobacter	2	9	56	1	6	19	8	1	29	53	28	105	4	22	12	158	83	27	35	41	7	27	21	14	12	9	14	72	49	46	12	9	16	0	3	2	2	6	3	4	5	4	3.696	0.001817
Steroidobacter	27	15	25	24	20	15	19	9	6	3	5	1	6	17	9	6	4	5	3	4	6	11	6	13	3	3	2	4	3	2	5	0	4	1	1	2	5	3	0	0	1	3	10.841	1.0115e-07
Marmoricola	33	18	13	36	31	33	29	22	22	22	23	2	20	81	25	46	49	43	20	14	14	46	31	37	68	28	106	69	63	41	46	27	34	17	19	23	38	44	45	93	88	127	6.182	2.8e-05
Parcubacteria_genera_incertae_sedis	20	22	20	16	25	45	33	22	25	7	12	3	9	63	7	30	32	24	12	5	3	30	24	31	13	16	27	3	8	5	16	24	13	8	9	19	15	14	11	3	9	9	2.322	0.030166
Parachlamydia	19	16	26	20	19	41	11	9	12	13	16	17	15	78	11	10	9	10	18	28	21	26	29	27	20	18	32	35	22	33	45	36	30	20	24	45	54	34	35	16	18	19	1.793	0.09523
Myxococcus	28	19	12	13	8	16	20	12	14	4	8	4	6	22	8	17	14	13	7	7	3	11	9	14	6	5	4	4	2	1	5	6	4	4	8	13	5	4	5	7	1	6	4.91	0.000207
Lysobacter	35	14	9	0	0	1	0	1	1	0	3	9	1	10	3	45	38	27	6	8	6	4	1	1	12	21	22	4	9	4	3	2	1	3	1	0	14	8	22	1	0	0	11.133	7.5748e-08
Acidicaldus	24	16	16	17	15	19	17	10	13	14	18	18	38	106	30	17	11	10	19	17	25	13	13	14	4	3	7	1	4	5	6	1	3	12	10	11	13	1	3	16	17	21	4.112	0.000835
Lysinibacillus	17	21	18	13	10	15	15	16	16	10	18	15	13	87	22	22	16	21	29	10	27	16	9	16	16	15	23	5	9	7	15	9	10	61	82	76	8	8	4	6	11	8	6.524	1.7e-05
Chthonomonas/Armatimonadetes_gp3	18	25	12	5	33	11	13	5	97	25	4	13	11	3	40	4	8	14	15	6	2	21	8	2	6	2	2	14	5	1	7	2	25	1	1	2	0	3	5	1	2	0	1.082	0.41198
Sporichthya	22	22	10	3	5	5	17	12	15	12	16	20	16	64	17	23	14	23	22	17	18	48	22	23	21	18	37	3	8	7	15	15	5	3	3	4	14	13	15	12	9	16	2.728	0.012692
Gp5	18	8	26	18	12	11	30	15	19	10	8	9	6	21	6	17	16	27	11	9	6	31	30	16	71	79	133	102	79	73	167	158	106	80	115	113	208	196	203	155	162	189	52.89	3.4638e-16
Terrimonas	22	17	13	1	3	5	4	4	0	10	16	16	1	5	3	2	2	1	2	6	3	3	1	0	98	68	117	97	59	71	356	234	243	154	210	227	89	84	104	39	46	62	40.543	1.1418e-14
Sporosarcina	24	18	10	3	2	6	6	5	6	10	7	9	11	45	7	2	3	1	11	12	8	16	13	13	3	1	6	3	2	7	2	1	0	13	14	16	4	3	2	0	3	6	3.278	0.004109
Lactobacillus	23	14	14	10	9	8	14	16	16	7	10	7	3	3	6	3	10	3	2	3	2	2	3	2	1	2	1	23	34	20	0	0	2	1	1	3	11	8	3	7	12	13	16.138	1.1196e-09
Nitrososphaera	36	13	2	10	32	7	12	17	5	11	4	36	29	14	25	4	12	23	18	4	1	58	21	10	7	24	7	7	14	11	5	7	35	5	4	2	2	4	17	3	1	1	1.061	0.427495
Fictibacillus	18	19	13	7	6	11	11	13	6	27	23	30	17	79	22	24	11	17	30	37	42	28	23	22	6	6	10	4	5	7	16	20	16	5	9	3	7	11	3	4	2	2	4.282	0.000614
Acidisphaera	22	20	7	12	17	7	7	4	9	18	7	10	31	93	25	2	2	6	34	44	43	17	28	17	11	23	27	38	22	26	19	15	13	36	33	44	50	27	34	64	41	61	5.287	0.000111
Vampirovibrio	15	22	10	13	28	7	17	14	16	10	19	8	4	57	12	9	18	24	18	12	18	27	14	24	12	1	15	19	14	23	19	31	15	14	21	31	14	18	12	20	26	26	0.611	0.824847
Geobacillus	13	16	17	6	7	7	18	13	9	12	20	10	5	31	12	21	14	14	10	9	10	7	8	7	1	0	3	1	2	2	3	2	1	0	3	1	4	2	7	4	2	5	5.519	7.7e-05
Geothrix	22	9	13	2	3	7	11	11	10	2	3	2	3	9	3	5	5	7	2	4	3	2	2	1	2	1	3	0	1	0	5	6	5	0	3	2	0	1	1	7	11	10	9.77	3.0783e-07
Flavisolibacter	18	15	8	12	10	21	27	10	20	29	30	32	14	72	14	18	17	12	15	16	26	31	34	38	87	50	120	61	30	53	62	45	33	8	10	12	14	16	20	5	9	10	6.074	3.3e-05
Sphaerobacter	18	11	11	0	3	2	1	1	2	1	3	3	7	20	3	1	1	0	4	7	11	4	2	3	4	2	3	4	1	3	2	0	1	0	1	1	1	1	2	1	1	1	5.407	9.2e-05
Thermoleophilum	21	9	9	14	10	13	5	8	1	12	12	24	19	43	17	18	7	7	19	20	18	10	22	22	118	102	154	229	186	158	94	64	67	104	94	126	156	111	121	60	103	131	31.518	2.949e-13
Rhodomicrobium	19	12	7	20	12	19	5	5	11	8	4	4	11	44	15	3	5	8	9	19	21	18	7	13	18	22	44	36	32	31	21	34	19	78	96	102	19	12	10	140	132	130	60.198	6.1966e-17
Gp17	20	10	8	12	11	17	66	55	58	2	1	0	2	15	2	14	28	22	0	0	3	12	15	16	3	2	2	4	2	1	15	14	14	3	5	3	26	16	20	7	9	5	41.734	7.8252e-15
Rhodopila	19	10	7	16	15	24	6	5	6	14	16	10	38	106	29	8	5	3	34	44	49	16	20	16	27	28	32	33	24	30	20	25	18	44	78	75	27	45	48	74	64	93	8.108	2e-06
Cohnella	17	8	8	3	12	7	6	11	9	8	13	5	6	65	11	6	4	5	14	11	13	15	11	8	5	5	16	9	4	3	4	4	3	10	12	9	2	5	2	8	4	12	1.202	0.328161
Fusobacterium	15	14	4	28	1	3	7	3	6	7	5	1	1	12	8	6	15	13	7	5	5	8	3	2	0	0	3	1	2	4	0	1	0	2	1	2	0	5	1	1	1	2	1.745	0.105763
Lacibacterium	16	7	9	4	1	3	12	11	13	11	10	9	10	15	4	25	24	20	15	21	26	20	15	18	42	24	65	25	23	15	52	40	46	20	20	36	41	55	46	40	35	58	11.413	5.7731e-08
Parasegetibacter	15	13	4	12	9	16	16	18	11	1	8	4	2	12	7	20	14	25	4	4	4	9	17	10	41	34	60	22	16	11	172	157	112	13	27	26	20	29	34	19	18	20	38.582	2.1764e-14
Streptacidiphilus	13	10	9	19	7	8	15	12	14	11	15	20	20	59	9	36	44	17	14	24	4	13	9	11	12	12	19	5	24	37	2	17	7	14	4	13	17	8	4	8	7	7	1.664	0.125878
Gp16	7	7	17	12	12	20	28	52	16	19	9	13	18	85	7	16	32	22	3	4	5	29	16	33	389	426	524	386	281	248	317	301	203	138	182	213	546	496	560	254	237	309	67.972	1.2205e-17
Asticcacaulis	15	7	8	21	18	11	8	11	5	5	5	4	27	68	27	6	5	3	6	10	15	18	9	12	1	4	5	9	6	5	3	0	4	1	0	2	2	2	0	1	6	1	6.457	1.9e-05
Nocardioides	9	11	9	39	34	34	4	7	7	81	97	115	60	249	76	65	70	55	14	11	10	65	52	56	325	188	457	233	249	240	164	135	120	137	150	117	112	133	139	134	154	171	11.274	6.6035e-08
Brevundimonas	8	8	13	7	2	9	4	0	0	3	8	6	5	37	14	3	5	4	13	21	16	3	5	1	10	9	10	47	32	44	24	30	28	0	0	1	5	4	0	9	21	27	11.547	5.0749e-08
Legionella	13	10	6	5	6	4	7	3	6	7	18	15	10	40	14	9	6	5	13	10	17	9	8	4	9	1	11	0	8	4	8	1	6	7	13	19	1	3	3	5	1	3	2.684	0.01392
Nevskia	12	10	6	38	35	30	13	27	17	3	2	4	9	41	13	16	8	11	3	8	17	15	9	7	6	2	6	6	4	2	8	10	0	4	4	8	4	3	5	8	11	13	6.091	3.2e-05
Gp14	16	7	5	7	7	8	7	7	3	6	12	11	9	63	22	3	1	4	16	5	15	5	5	6	1	1	0	3	1	0	7	6	1	3	3	1	0	1	1	4	5	3	2.878	0.009285
Dokdonella	14	3	10	0	1	3	1	0	0	1	0	1	5	17	3	5	3	3	1	1	2	6	1	1	37	33	62	33	31	31	72	50	40	33	36	49	136	120	96	106	131	142	52.829	3.5172e-16
Couchioplanes	1	1	24	24	22	3	1	18	0	11	14	16	2	2	2	6	0	18	0	23	1	2	4	1	15	0	10	12	12	12	10	9	9	1	0	16	0	2	13	9	0	16	0.715	0.734082
Taibaiella	7	13	6	18	9	12	2	0	0	2	10	9	1	9	6	6	7	2	5	5	10	3	2	6	18	13	35	11	16	8	41	25	8	4	7	3	13	10	13	1	2	0	4.126	0.000815
Beijerinckia	7	13	5	9	11	13	7	11	8	3	9	12	2	13	7	7	8	3	7	6	5	13	1	10	8	15	15	15	5	9	5	6	8	3	6	2	20	19	10	1	0	4	2.707	0.013246
Dactylosporangium	11	6	7	10	9	10	1	2	1	5	5	4	9	0	4	19	6	20	9	15	15	22	11	10	11	11	16	9	9	12	12	9	9	8	10	10	11	14	18	20	18	17	5.26	0.000116
Nitrolancea	9	7	5	4	10	9	4	10	8	12	8	17	13	49	15	7	5	3	9	7	5	16	12	10	16	10	15	4	5	8	6	8	9	7	13	10	9	6	6	12	13	7	2.285	0.032689
Nonomuraea	8	4	9	2	0	3	6	4	6	3	1	4	6	20	9	33	20	43	1	7	8	3	10	4	8	9	11	3	7	2	3	1	3	10	15	11	9	6	1	7	9	5	9.107	6.4224e-07
Brevibacillus	7	7	7	14	15	19	5	2	3	4	5	4	13	58	17	5	2	1	11	15	17	8	7	5	2	2	6	7	0	5	1	4	7	7	12	9	6	4	1	3	3	5	3.379	0.003367
Endobacter	0	11	10	2	1	0	0	5	15	5	5	7	3	1	2	13	1	7	9	1	10	0	3	4	7	0	0	0	6	4	4	0	1	1	6	0	7	0	0	0	0	1	1.12	0.383456
Anaerobacter	5	10	5	5	3	1	7	5	7	1	4	4	8	25	9	8	8	3	4	9	5	4	3	1	4	2	2	4	2	2	1	1	0	5	4	4	5	1	5	7	5	4	3.158	0.005228
Clostridium XlVa	8	6	6	7	6	5	6	9	4	0	4	7	7	34	5	3	6	4	11	11	7	2	2	3	3	2	4	2	1	7	2	2	2	2	7	10	5	6	3	4	1	2	240.624	3.8502e-25
Enhydrobacter	6	4	10	4	0	1	0	2	3	7	3	0	2	14	2	5	6	5	1	2	0	2	2	4	0	0	2	1	0	0	1	0	1	0	1	0	1	0	0	0	2	0	1.828	0.088234
Pseudolabrys	14	1	4	6	4	4	8	3	9	9	7	6	3	6	1	7	1	1	3	6	4	5	2	1	26	29	25	68	24	12	11	23	18	25	25	20	18	25	21	54	16	38	4.111	0.000837
Microvirga	6	7	6	9	8	13	4	4	1	19	16	19	14	39	12	6	1	8	12	16	18	10	8	5	35	40	58	17	18	15	9	15	4	18	35	26	14	14	13	10	9	12	3.423	0.003087
Cucumibacter	15	0	4	5	5	5	6	5	2	1	2	6	2	16	6	3	6	4	3	2	6	1	2	1	1	0	0	0	0	1	1	1	1	1	0	1	0	2	0	1	0	0	10.755	1.1023e-07
Pedomicrobium	6	7	5	9	2	5	9	7	4	5	5	2	4	14	4	12	14	13	3	8	4	11	11	24	50	59	91	56	59	60	157	131	84	39	37	41	163	135	163	70	69	77	41.446	8.5674e-15
Cupriavidus	5	9	4	1	4	5	29	31	27	4	15	19	3	12	5	115	125	114	4	6	5	9	12	7	91	85	144	116	103	94	122	83	86	50	58	83	31	18	39	23	14	25	3.047	0.006554
Acidisoma	8	4	6	2	6	11	3	2	2	14	3	8	8	13	8	3	6	6	2	3	18	8	6	4	5	9	2	6	2	2	3	2	4	5	3	6	3	4	2	12	16	4	6.552	1.6e-05
Actinomycetospora	6	5	7	31	23	35	10	5	5	25	30	39	13	69	8	7	11	4	21	33	31	18	22	9	19	9	23	9	11	9	9	12	10	3	10	5	2	2	1	5	5	4	2.979	0.00753
Elusimicrobium	4	8	6	6	3	2	6	3	5	6	2	1	0	5	1	9	4	1	3	3	2	5	12	7	1	1	1	0	2	1	2	1	1	0	1	0	3	2	0	3	2	0	26.406	2.777e-12
Dyadobacter	5	8	4	2	7	8	1	0	1	1	1	0	9	16	2	3	7	1	1	0	1	12	2	6	5	3	10	7	11	7	2	5	0	0	1	0	0	1	2	0	1	1	9.204	5.7544e-07
Bdellovibrio	5	4	6	10	11	7	7	5	6	10	4	1	9	16	3	9	6	7	1	6	8	16	10	18	9	15	26	11	17	15	24	15	12	11	10	5	6	9	10	12	13	15	3.696	0.001817
Catellatospora	10	1	3	35	21	27	0	4	1	1	14	0	11	20	3	3	7	8	28	17	21	61	42	33	39	33	52	79	59	76	47	42	42	47	58	46	70	72	105	73	80	106	10.841	1.0115e-07
Actinocatenispora	5	5	4	24	27	24	5	3	11	8	5	5	8	18	7	10	18	9	22	18	29	8	6	15	4	13	15	2	5	3	7	10	9	10	14	12	3	3	5	77	78	104	6.182	2.8e-05
Planctomicrobium	7	3	4	1	1	2	2	5	3	1	6	2	0	4	1	3	1	1	2	2	1	1	0	2	4	5	7	3	3	0	2	9	3	1	3	3	16	13	11	3	4	8	2.322	0.030166
Alicyclobacillus	3	8	3	7	3	4	2	3	1	1	1	2	7	30	11	1	0	0	3	9	5	2	0	2	2	4	4	3	0	0	2	1	0	1	5	5	2	2	2	1	1	1	1.793	0.09523
Minicystis	4	7	2	3	12	7	10	6	6	1	0	1	0	9	1	6	19	8	3	10	11	13	9	19	9	13	26	14	16	11	43	35	15	12	23	18	50	39	39	44	37	43	4.91	0.000207
Sphingobium	4	4	5	139	136	124	3	0	2	0	5	0	7	16	4	2	2	1	2	16	4	5	6	5	20	11	25	75	55	51	20	19	19	3	6	9	26	30	13	15	21	23	11.133	7.5748e-08
Bacteroides	5	4	4	29	1	1	11	1	0	3	0	0	4	2	4	1	2	3	11	23	21	2	2	1	0	1	1	40	39	50	2	5	0	11	21	30	1	3	2	0	4	3	4.112	0.000835
Simkania	6	3	3	6	6	14	15	7	14	0	2	3	4	21	4	14	14	13	2	1	3	8	8	3	9	6	15	26	20	19	24	25	36	7	8	8	15	18	10	9	6	14	6.524	1.7e-05
Sorangium	5	5	2	2	1	4	0	7	2	1	0	0	1	11	1	1	1	0	2	3	7	6	3	6	3	0	23	1	13	6	4	25	4	6	2	6	20	27	17	12	6	5	1.653	0.128852
Ensifer	7	4	1	16	15	10	5	1	0	18	18	19	12	11	6	3	1	2	4	0	9	3	13	1	17	17	32	4	0	20	7	9	8	17	1	1	27	19	1	7	3	3	2.538	0.018957
Denitratisoma	4	4	4	4	0	2	3	3	1	0	3	1	0	4	3	0	1	1	0	1	2	2	0	2	1	0	1	2	2	1	3	3	3	0	2	2	1	0	0	1	2	2	4.505	0.000414
Flavitalea	6	2	4	6	3	7	1	2	0	2	2	5	3	7	1	4	4	2	1	2	2	1	2	1	5	5	13	1	3	2	8	7	5	2	0	0	4	4	5	1	0	0	9.268	5.3545e-07
Dongia	5	3	3	5	4	6	6	7	8	0	0	2	9	30	5	4	5	5	0	2	1	15	14	16	22	19	50	22	18	21	48	31	27	13	17	19	46	52	48	71	60	59	2.002	0.060494
Diplorickettsia	4	4	3	4	4	2	2	3	1	1	4	1	1	14	2	7	6	3	4	6	1	6	3	3	2	0	2	0	3	1	5	2	4	3	8	2	1	2	0	4	4	6	43.835	4.1159e-15
Acidothermus	1	10	0	1	2	1	0	1	0	0	2	3	1	5	1	27	0	5	0	0	3	5	5	6	4	5	8	2	4	1	0	1	0	1	2	1	3	3	2	3	2	1	36.776	4.0527e-14
Terrabacter	0	9	2	0	11	0	5	10	0	25	4	0	0	0	13	1	1	0	0	1	1	1	6	5	2	1	3	3	1	1	0	1	2	1	0	0	2	0	1	0	0	1	1.305	0.267534
Phycisphaera	3	4	3	0	4	11	6	5	5	2	4	1	0	6	0	5	2	1	3	0	2	7	2	0	18	20	22	10	6	4	18	31	24	6	12	10	18	13	8	23	11	29	3.465	0.002841
Rhodococcus	2	5	3	1	0	2	1	1	2	1	2	1	2	22	7	1	2	1	2	2	2	0	1	1	26	11	31	24	28	18	10	10	9	2	2	2	5	3	5	6	5	8	3.331	0.0037
Alsobacter	3	6	1	2	4	4	3	1	4	15	18	23	3	7	3	6	2	1	6	8	8	9	8	6	8	3	5	8	4	7	2	3	8	6	9	9	0	3	1	6	3	1	3.308	0.003873
Actinoplanes	3	4	3	32	35	41	4	1	1	18	8	18	27	139	17	0	1	5	42	37	63	4	18	11	10	10	3	17	38	9	7	16	10	3	7	8	11	3	7	1	4	1	3.32	0.003783
Hydrogenispora	2	4	4	2	3	1	0	1	0	1	2	0	4	15	6	0	0	1	5	3	0	1	1	0	1	1	0	1	0	1	13	4	4	1	2	0	4	3	4	0	1	2	25.783	3.7451e-12
Hyphomicrobium	7	1	1	0	5	3	3	0	1	2	4	7	12	40	4	2	7	0	3	3	4	11	6	14	15	19	26	5	8	4	25	17	19	8	5	3	22	18	10	17	11	30	45.617	2.4396e-15
Romboutsia	1	5	3	1	0	3	7	5	0	1	2	2	4	21	2	3	4	1	2	2	0	3	3	2	4	4	8	8	10	9	3	4	1	5	6	6	1	5	6	5	2	9	7.57	4e-06
Metallibacterium	6	3	0	1	1	0	1	1	4	0	3	4	1	1	0	4	5	2	2	2	3	2	1	2	5	1	5	2	1	2	6	4	4	11	11	14	0	1	0	1	1	2	3.571	0.002312
Azohydromonas	6	1	1	1	4	12	1	1	2	1	2	1	1	0	0	1	2	7	0	4	0	6	15	8	19	16	24	18	19	15	30	19	18	32	32	24	22	14	24	57	91	94	14.431	4.1139e-09
Intrasporangium	2	5	1	0	1	6	21	17	5	12	0	37	2	13	10	17	22	14	12	13	10	21	34	1	178	136	300	78	62	11	53	41	60	42	47	26	52	61	60	54	36	57	106.863	2.6847e-20
Roseomonas	3	3	2	4	6	9	5	1	0	10	6	15	9	13	6	3	3	1	3	3	6	1	2	1	11	13	27	8	7	9	11	1	9	4	5	4	6	2	2	2	3	4	12.169	2.8387e-08
Catelliglobosispora	2	0	6	3	2	2	2	1	0	7	6	4	0	0	1	0	0	1	5	2	2	1	1	0	2	2	6	2	1	0	3	3	1	0	1	0	3	1	3	2	0	1	8.459	1e-06
Rickettsia	1	3	3	1	3	1	5	2	0	2	2	1	1	1	2	3	1	4	1	2	1	10	4	5	2	2	4	3	3	1	1	2	2	0	3	1	1	1	0	1	2	2	2.623	0.015846
Turicibacter	2	3	2	3	0	1	1	2	2	4	0	2	1	9	5	1	0	0	1	2	3	2	0	1	3	1	4	1	0	0	4	0	0	6	6	1	9	5	8	2	1	1	3.463	0.002854
Gimesia	3	4	0	1	5	6	1	2	3	2	4	1	4	8	0	2	1	4	4	2	0	1	5	0	2	3	5	3	1	2	4	2	5	2	1	4	4	3	0	1	1	0	0.63	0.808825
Chondromyces	5	1	0	0	3	0	2	0	0	1	2	2	1	2	3	2	1	0	3	2	4	4	2	2	11	4	8	5	4	3	4	8	3	5	10	10	15	26	9	8	8	16	6.35	2.2e-05
Planosporangium	1	3	2	1	1	0	3	0	2	1	1	1	5	6	1	0	0	4	5	4	3	7	7	2	0	3	3	3	3	4	1	2	4	4	4	2	3	5	0	6	7	7	3.104	0.005836
Verrucosispora	1	4	1	0	0	1	2	1	1	11	16	16	3	24	3	1	0	0	1	3	0	3	0	1	8	15	5	2	0	1	4	0	0	1	3	0	1	1	2	12	3	0	3.423	0.003087
Actinophytocola	4	1	1	0	0	1	2	2	1	3	2	3	1	1	0	0	7	7	41	0	0	3	7	5	6	7	5	2	7	4	2	4	1	2	0	0	1	1	2	0	2	4	0.831	0.626355
Coxiella	4	0	2	4	0	2	8	0	3	1	0	1	1	8	1	2	9	3	1	2	0	4	2	4	5	3	6	2	2	2	2	5	1	2	7	1	2	2	3	2	1	2	0.839	0.619261
Leifsonia	3	3	0	1	3	6	3	4	2	4	2	1	5	13	4	3	2	0	1	6	3	0	11	0	13	2	10	0	1	2	1	8	1	0	1	0	3	0	1	2	1	2	1.558	0.158181
Tepidisphaera	3	0	2	5	3	4	0	3	3	2	2	0	5	8	1	0	1	0	0	0	2	2	1	1	24	23	41	10	17	11	49	40	32	19	24	28	22	23	15	12	13	25	22.8	1.7291e-11
Byssovorax	2	0	3	2	6	4	10	2	3	2	3	7	0	7	3	1	2	2	1	6	2	3	4	3	9	7	9	5	5	6	4	6	3	6	6	11	15	7	16	8	8	12	4.423	0.000478
Cystobacter	4	0	1	12	4	3	3	3	7	1	4	5	9	50	2	25	18	17	29	28	29	23	24	26	13	18	20	19	8	15	12	6	8	19	22	18	12	13	15	5	5	6	3.894	0.00125
Azospirillum	2	3	0	2	1	0	6	5	3	1	1	1	1	4	1	1	2	4	2	1	2	1	2	2	0	3	0	1	0	0	1	3	1	0	0	1	3	5	0	3	1	1	2.05	0.054484
Modestobacter	1	3	1	1	3	2	0	0	2	3	0	1	0	1	0	2	1	2	0	2	2	3	4	1	4	0	7	6	4	1	5	1	3	1	0	2	0	2	1	0	0	1	1.507	0.176037
Ilumatobacter	0	2	2	8	6	13	4	2	5	14	10	15	5	31	6	3	7	6	3	2	2	10	6	10	67	85	114	55	42	61	37	44	44	52	46	46	81	61	68	57	34	39	28.626	1.003e-12
Luedemannella	2	2	0	2	2	0	1	5	4	0	1	2	3	11	17	5	0	0	0	2	1	0	0	1	3	0	1	0	1	1	1	1	1	1	1	0	7	2	2	3	6	1	3.278	0.004108
Clostridium IV	1	2	1	1	2	1	2	2	0	1	1	0	6	7	3	0	3	0	4	0	3	1	0	2	1	0	0	5	9	7	0	1	0	2	7	6	1	2	1	1	2	1	6.688	1.4e-05
Pirellula	1	1	1	3	2	9	3	3	0	1	6	4	1	18	6	3	2	0	0	0	1	9	10	8	87	87	137	86	54	53	118	99	90	82	153	155	309	277	172	75	104	127	25.954	3.4486e-12
Phytohabitans	2	1	0	4	0	0	0	0	3	0	1	0	0	3	0	1	2	4	0	1	2	5	4	8	1	11	1	30	28	21	0	2	1	10	18	15	3	2	32	13	0	1	5.307	0.000108
Terriglobus	2	0	1	5	2	8	5	5	2	2	2	4	1	0	2	6	2	6	1	2	2	4	3	3	16	18	31	4	8	4	1	6	4	0	0	1	3	1	1	3	1	3	11.441	5.6177e-08
Ammoniphilus	2	1	0	9	6	2	0	2	0	2	1	1	5	23	12	1	0	2	2	3	4	0	1	0	0	1	0	1	0	0	1	0	2	1	1	2	0	2	2	1	0	1	4.95	0.000194
Rummeliibacillus	2	1	0	2	3	2	2	2	1	2	4	1	6	31	11	2	2	0	2	2	4	3	2	2	6	7	5	0	1	1	3	2	4	5	6	7	0	1	2	1	0	0	3.669	0.001913
Geminicoccus	1	1	0	0	0	4	1	0	1	1	0	2	1	3	2	4	4	3	1	1	0	1	3	4	12	13	9	12	10	9	8	5	2	3	6	12	14	9	17	9	12	7	12.067	3.1172e-08
Pandoraea	2	0	0	2	0	4	1	1	1	0	2	1	1	4	1	1	2	1	1	1	0	2	1	0	0	0	1	1	2	1	2	0	1	5	2	6	0	1	6	3	5	4	2.166	0.042314
Methylovirgula	2	0	0	2	3	0	5	9	0	2	3	5	1	3	3	3	0	4	4	8	13	3	2	3	3	3	7	0	1	0	5	7	11	0	0	1	1	2	1	1	0	0	4.094	0.000863
Variibacter	1	0	0	1	0	0	2	1	0	2	1	0	1	2	2	1	0	0	0	1	0	6	0	1	0	1	3	1	0	0	1	0	1	0	1	0	1	0	1	0	6	2	0.953	0.516152
Inquilinus	0	1	0	0	1	2	0	2	0	4	2	2	0	1	0	0	3	1	1	5	5	1	1	0	0	1	2	2	5	2	0	0	1	1	2	1	6	3	5	1	3	3	3.856	0.001342
Terribacillus	1	0	0	1	0	1	2	1	0	0	4	1	1	0	0	0	0	1	1	0	3	4	1	3	0	2	1	1	3	1	0	4	1	0	2	0	3	0	5	0	0	1	1.07	0.420886

## Sheet: S5
Number of OTUs	SC5	SC8	SC9	SC205	KU50	R72	XL1	FX01	SC16	4612	587	045	S0061	1110	F value	P value
T-1	62	103	47	92	52	61	39	76	71	43	33	63	101	62	1.01595	0.463649
T-2	55	716	55	64	48	86	45	97	56	43	35	71	47	78
T-3	101	100	77	84	71	75	95	40	40	61	497	76	114	95
Average	72.6667	306.333	59.6667	80	57	74	59.6667	71	55.6667	49	188.333	70	87.3333	78.3333
R-1	6141	5186	5369	4749	4600	5249	5187	6580	6616	6431	6502	4793	6086	5364	1.85557	0.08316
R-2	5520	5274	4962	5034	8805	5431	5202	6051	6343	5815	6146	5262	5720	5510
R-3	5160	5486	5152	5195	4853	5170	5242	6007	7616	5987	6148	5262	5838	6112
Average	5607	5315.33	5161	4992.67	6086	5283.33	5210.33	6212.67	6858.33	6077.67	6265.33	5105.67	5881.33	5662
F value	372.189	502.963	1871.56	1413.61	19.61	4505.01	45383.8	1103.84	308.909	1078.08	976.408	1036.95	2785.18	593.943
P value	4.3e-05	2.3e-05	2e-06	3e-06	0.011437	2.952e-07	2.9126e-09	5e-06	6.2e-05	5e-06	6e-06	6e-06	7.7162e-07	1.7e-05
Number of bacteria	SC5	SC8	SC9	SC205	KU50	R72	XL1	FX01	SC16	4612	587	045	S0061	1110	F value	P value
T-1	34	50	25	47	29	27	21	41	34	21	15	35	51	31	1.249	0.299
T-2	33	162	30	38	23	38	30	43	28	24	21	35	26	42
T-3	45	51	38	41	38	30	48	24	19	32	112	35	49	50
Average	37.3333	87.6667	31	42	30	31.6667	33	36	27	25.6667	49.3333	35	42	41
R-1	433	397	364	367	368	392	360	381	394	444	401	307	367	367	6.08663	3.2e-05
R-2	416	387	352	358	485	381	363	365	383	432	375	333	358	367
R-3	391	400	332	353	398	378	380	363	428	429	372	339	349	372
Average	413.333	394.667	349.333	359.333	417	383.667	367.667	369.667	401.667	435	382.667	326.333	358	368.667
F value	864.391	67.4706	998.932	4235.07	119.815	4288.98	1100.45	1618.74	693.401	5272.67	103.885	880.041	1093.31	3242.58
P value	8e-06	0.001197	6e-06	3.34e-07	0.000396	3.2566e-07	5e-06	2e-06	1.2e-05	2.1555e-07	0.000522	8e-06	5e-06	5.6948e-07
Bacterial ACE	SC5	SC8	SC9	SC205	KU50	R72	XL1	FX01	SC16	4612	587	045	S0061	1110	F value	P value
T-1	319.835	489.23	264.19	688.877	352.556	765.47	140.204	1227.39	491.134	230.201	181.117	161.752	1302.2	618.414	0.652526	0.789456
T-2	483.098	3134.16	416.945	366.813	399.912	766.116	416.957	1151.17	546.6	204.485	282.934	213.765	194.894	665.483
T-3	1340.34	482.991	618.759	318.756	681.489	664.379	1720.21	251.816	215.012	549.83	2601.57	459.13	1363.77	1791.99
Average	714.424	1368.8	433.298	458.149	477.986	731.988	759.122	876.794	417.582	328.172	1021.87	278.216	953.621	1025.3
R-1	14185.9	13152.7	12780.2	11759.2	11123.5	11632	13382.2	16055.5	16924	16041.8	14922.7	12494.4	14528.5	14212.5	3.167	0.005132
R-2	13456.7	12825.3	12185.6	12138.8	19724.2	13128.8	12806.9	15163	15791.7	15722.2	15170	12436.1	13198.4	14621.5
R-3	12269.9	13285.4	12612.5	12782.9	11483.4	12285	12485	14493.8	17684.3	16318.1	15447.1	12907.9	14033.5	15865.5
Average	13304.2	13087.8	12526.1	12227	14110.4	12348.6	12891.4	15237.4	16800	16027.4	15179.9	12612.8	13920.1	14899.8
F value	384.777	172.136	3492.43	1347.73	23.524	714.523	480.761	681.12	857.875	5870.33	309.495	4994.3	570.139	488.316
P value	4e-05	0.000195	4.9098e-07	3e-06	0.0083385	1.2e-05	2.6e-05	1.3e-05	8e-06	1.7391e-07	6.1e-05	2.4023e-07	1.8e-05	2.5e-05
Bacterial Shannon	SC5	SC8	SC9	SC205	KU50	R72	XL1	FX01	SC16	4612	587	045	S0061	1110	F value	P value
T-1	2.70378	3.08152	2.24332	2.78574	2.30162	2.37527	2.22851	2.54319	2.42819	2.38518	2.10939	2.61314	2.91312	2.43857	0.909483	0.554819
T-2	2.59896	5.48008	2.19703	2.62569	2.23735	2.6397	2.17781	3.07614	2.55846	2.39011	2.05665	2.66204	2.39355	2.60401
T-3	3.04964	2.75282	2.53179	2.60558	2.62703	2.34891	2.89443	2.21535	2.40069	2.62525	5.59241	2.75739	3.13803	2.66974
Average	2.78412	3.77147	2.32405	2.67234	2.38866	2.45463	2.43358	2.61156	2.46245	2.46685	3.25282	2.67752	2.8149	2.57077
R-1	6.40063	6.54614	6.46139	6.39988	6.45811	6.27701	6.45414	6.72394	6.98398	6.7594	7.10092	6.4133	6.5733	6.36232	137.466	8.5974e-22
R-2	6.3587	6.60486	6.44991	6.40254	6.47696	6.31565	6.46354	6.69654	6.94187	6.75388	7.03358	6.43614	6.56694	6.36535
R-3	6.37858	6.65482	6.52386	6.38185	6.43446	6.28317	6.3972	6.64733	7.00306	6.7213	7.03644	6.49614	6.59791	6.44481
Average	6.3793	6.60194	6.47839	6.39476	6.45651	6.29194	6.43829	6.68927	6.9763	6.74486	7.05698	6.44853	6.57939	6.39082
F value	691.688	10.829	1501.34	4210.28	1125.72	1680.01	298.44	262.194	7562.45	2852.45	10.5699	5915.36	291.064	2673.33
P value	1.2e-05	0.03	3e-06	3.3794e-07	5e-06	2e-06	6.6e-05	8.5e-05	1.0482e-07	7.357e-07	0.0313419	1.7128e-07	6.9e-05	8.3746e-07

## Sheet: S6
	KU50A	KU50B	KU50C	SC205A	SC205B	SC205C	SC9A	SC9B	SC9C	F value	P value
Sucrose	0.281401	0.273943	0.29586	0.306442	0.267964	0.270213	0.196388	0.214099	0.210746	25.239	0.001199
Fructose	0.0544842	0.0549382	0.0524978	0.0964479	0.0974655	0.100982	0.160352	0.145494	0.154682	352.076	6.0311e-07
Galactose	0.0666912	0.0660403	0.0684466	0.0998189	0.092926	0.0974746	0.149906	0.128483	0.140189	92.6706	3.1e-05
myo-Inositol	0.0937312	0.0945995	0.0893934	0.0703377	0.0788658	0.0731549	0.0968113	0.090527	0.0926006	28.8333	0.000837
Ribitol	0.0625056	0.0658115	0.0641161	0.0681832	0.0729242	0.0671125	0.0759576	0.072571	0.0782843	14.4086	0.005118
Citric acid	0.0601019	0.0623851	0.0688802	0.0734268	0.0772918	0.0627105	0.0318174	0.032719	0.0306869	50.1047	0.00018
Glucose	0.0138688	0.0139372	0.0148116	0.0283175	0.0345335	0.0436437	0.105251	0.0812954	0.088596	68.5736	7.4e-05
Phosphoric acid	0.0618349	0.0637242	0.0625045	0.0349422	0.0404286	0.040042	0.0194684	0.02391	0.0214466	251.708	2e-06
Pyroglutamic acid	0.058757	0.0565349	0.0548956	0.03667	0.0422696	0.0430596	0.0180845	0.0224022	0.0194421	147.136	8e-06
Glutamic acid	0.0436362	0.0444595	0.0443774	0.0403956	0.043754	0.0410883	0.0292438	0.0285655	0.0263577	120.627	1.4e-05
L-Glutamine	0.0605137	0.0587055	0.0490095	0.0297051	0.0293252	0.0371964	0.0168865	0.02905	0.0221487	28.0239	0.000904
Malic acid	0.0149743	0.0179745	0.0153515	0.0232411	0.0245025	0.0248753	0.0241329	0.0349193	0.0309499	13.2295	0.006316
L-Serine	0.0207966	0.0206694	0.0194201	0.0114047	0.0123117	0.0124161	0.00742493	0.0103725	0.00901207	101.21	2.4e-05
L-Alanine	0.0176374	0.0175393	0.0166771	0.0107541	0.0119917	0.0130362	0.00910129	0.0120133	0.0100827	31.1346	0.000679
L-Valine	0.0118374	0.0118848	0.0105574	0.00671207	0.00723102	0.00770228	0.00435504	0.00632046	0.00549698	48.2719	0.0002
4-Aminobutyric acid	0.00761009	0.00798383	0.00816931	0.00831765	0.00941503	0.00907659	0.00575596	0.00645193	0.00601202	36.4102	0.000441
L-Tryptophan	0.00753711	0.00762901	0.00629497	0.00317624	0.00348088	0.00419549	0.0065858	0.0071374	0.00633328	33.2705	0.000566
L-Threonine	0.00657247	0.00648058	0.00609052	0.00515626	0.00538804	0.00531384	0.00463141	0.0041889	0.00408195	59.3099	0.000112
Ascorbic acid	0.0109302	0.00948914	0.0106999	0.00393994	0.00242467	0.00189844	0.000622467	0.00446948	0.00269452	32.7519	0.000591
Tyrosine	0.00447992	0.004344	0.00396954	0.00413854	0.00461813	0.00468024	0.00363024	0.00548789	0.0047406	0.279017	0.765831
